# Supplementary material for: Dataset supporting the estimation and analysis of high spatial resolution inventories of atmospheric emissions from several sectors in Argentina
Source: Data Brief. 2020 Feb 13;29:105281. doi: 10.1016/j.dib.2020.105281 (PMC7038036; doi:10.1016/j.dib.2020.105281)
Supplement: Multimedia component 10 [file mmc10.txt]

GID	LATI	LONG	PROV	DIST	POPU	AIRP	SHIP	TRAI	ROAD	CEME	REFI	FUGI	POWE	RESI	COMM	LIVE	AGRI	FIRE	WAST	INDU
82365	-50.29	-73.56	78	78028	0	0	0	0	0	0	0	0	0	0	0	0	0	0	0	0
82366	-50.26	-73.56	78	78028	0	0	0	0	0	0	0	0	0	0	0	0	0	0	0	0
82367	-50.24	-73.56	78	78028	0	0	0	0	0	0	0	0	0	0	0	0	0	0	0	0
82368	-50.21	-73.56	78	78028	0	0	0	0	0	0	0	0	0	0	0	0	0	0	0	0
82369	-50.19	-73.56	78	78028	0	0	0	0	0	0	0	0	0	0	0	0	0	0	0	0
82375	-50.04	-73.56	78	78028	0	0	0	0	0	0	0	0	0	0	0	0	0	0	0	0
82376	-50.01	-73.56	78	78028	0	0	0	0	0	0	0	0	0	0	0	0	0	0	0	0
82377	-49.99	-73.56	78	78028	0	0	0	0	0	0	0	0	0	0	0	0	0	0	0	0
82379	-49.94	-73.56	78	78028	0	0	0	0	0	0	0	0	0	0	0	0	0	0	0	0
82380	-49.91	-73.56	78	78028	0	0	0	0	0	0	0	0	0	0	0	0	0	0	0	0
82381	-49.89	-73.56	78	78028	0	0	0	0	0	0	0	0	0	0	0	0	0	0	0	0
83806	-50.29	-73.54	78	78028	0	0	0	0	0	0	0	0	0	0	0	0	0	0	0	0
83807	-50.26	-73.54	78	78028	0	0	0	0	0	0	0	0	0	0	0	0	0	0	0	0
83808	-50.24	-73.54	78	78028	0	0	0	0	0	0	0	0	0	0	0	0	0	0	0	0
83809	-50.21	-73.54	78	78028	0	0	0	0	0	0	0	0	0	0	0	0	0	0	0	0
83810	-50.19	-73.54	78	78028	0	0	0	0	0	0	0	0	0	0	0	0	0	0	0	0
83811	-50.16	-73.54	78	78028	0	0	0	0	0	0	0	0	0	0	0	0	0	0	0	0
83812	-50.14	-73.54	78	78028	0	0	0	0	0	0	0	0	0	0	0	0	0	0	0	0
83813	-50.11	-73.54	78	78028	0	0	0	0	0	0	0	0	0	0	0	0	0	0	0	0
83816	-50.04	-73.54	78	78028	0	0	0	0	0	0	0	0	0	0	0	0	0	0	0	0
83817	-50.01	-73.54	78	78028	0	0	0	0	0	0	0	0	0	0	0	0	0	0	0	0
83818	-49.99	-73.54	78	78028	0	0	0	0	0	0	0	0	0	0	0	0	0	0	0	0
83819	-49.96	-73.54	78	78028	0	0	0	0	0	0	0	0	0	0	0	0	0	0	0	0
83820	-49.94	-73.54	78	78028	0	0	0	0	0	0	0	0	0	0	0	0	0	0	0	0
83821	-49.91	-73.54	78	78028	0	0	0	0	0	0	0	0	0	0	0	0	0	0	0	0
83822	-49.89	-73.54	78	78028	0	0	0	0	0	0	0	0	0	0	0	0	0	0	0	0
83834	-49.59	-73.54	78	78028	0	0	0	0	0	0	0	0	0	0	0	0	0	0	0	0
83835	-49.56	-73.54	78	78028	0	0	0	0	0	0	0	0	0	0	0	0	0	0	0	0
83836	-49.54	-73.54	78	78028	0	0	0	0	0	0	0	0	0	0	0	0	0	0	0	0
83837	-49.51	-73.54	78	78028	0	0	0	0	0	0	0	0	0	0	0	0	0	0	0	0
83838	-49.49	-73.54	78	78028	0	0	0	0	0	0	0	0	0	0	0	0	0	0	0	0
85240	-50.46	-73.51	78	78028	0	0	0	0	0	0	0	0	0	0	0	0	0	0	0	0
85246	-50.31	-73.51	78	78028	0	0	0	0	0	0	0	0	0	0	0	0	0	0	0	0
85247	-50.29	-73.51	78	78028	0	0	0	0	0	0	0	0	0	0	0	0	0	0	0	0
85248	-50.26	-73.51	78	78028	0	0	0	0	0	0	0	0	0	0	0	0	0	0	0	0
85249	-50.24	-73.51	78	78028	0	0	0	0	0	0	0	0	0	0	0	0	0	0	0	0
85250	-50.21	-73.51	78	78028	0	0	0	0	0	0	0	0	0	0	0	0	0	0	0	0
85251	-50.19	-73.51	78	78028	0	0	0	0	0	0	0	0	0	0	0	0	0	0	0	0
85252	-50.16	-73.51	78	78028	0	0	0	0	0	0	0	0	0	0	0	0	0	0	0	0
85253	-50.14	-73.51	78	78028	0	0	0	0	0	0	0	0	0	0	0	0	0	0	0	0
85254	-50.11	-73.51	78	78028	0	0	0	0	0	0	0	0	0	0	0	0	0	0	0	0
85255	-50.09	-73.51	78	78028	0	0	0	0	0	0	0	0	0	0	0	0	0	0	0	0
85256	-50.06	-73.51	78	78028	0	0	0	0	0	0	0	0	0	0	0	0	0	0	0	0
85257	-50.04	-73.51	78	78028	0	0	0	0	0	0	0	0	0	0	0	0	0	0	0	0
85258	-50.01	-73.51	78	78028	0	0	0	0	0	0	0	0	0	0	0	0	0	0	0	0
85259	-49.99	-73.51	78	78028	0	0	0	0	0	0	0	0	0	0	0	0	0	0	0	0
85260	-49.96	-73.51	78	78028	0	0	0	0	0	0	0	0	0	0	0	0	0	0	0	0
85261	-49.94	-73.51	78	78028	0	0	0	0	0	0	0	0	0	0	0	0	0	0	0	0
85262	-49.91	-73.51	78	78028	0	0	0	0	0	0	0	0	0	0	0	0	0	0	0	0
85263	-49.89	-73.51	78	78028	0	0	0	0	0	0	0	0	0	0	0	0	0	0	0	0
85264	-49.86	-73.51	78	78028	0	0	0	0	0	0	0	0	0	0	0	0	0	0	0	0
85265	-49.84	-73.51	78	78028	0	0	0	0	0	0	0	0	0	0	0	0	0	0	0	0
85266	-49.81	-73.51	78	78028	0	0	0	0	0	0	0	0	0	0	0	0	0	0	0	0
85267	-49.79	-73.51	78	78028	0	0	0	0	0	0	0	0	0	0	0	0	0	0	0	0
85268	-49.76	-73.51	78	78028	0	0	0	0	0	0	0	0	0	0	0	0	0	0	0	0
85270	-49.71	-73.51	78	78028	0	0	0	0	0	0	0	0	0	0	0	0	0	0	0	0
85271	-49.69	-73.51	78	78028	0	0	0	0	0	0	0	0	0	0	0	0	0	0	0	0
85272	-49.66	-73.51	78	78028	0	0	0	0	0	0	0	0	0	0	0	0	0	0	0	0
85274	-49.61	-73.51	78	78028	0	0	0	0	0	0	0	0	0	0	0	0	0	0	0	0
85275	-49.59	-73.51	78	78028	0	0	0	0	0	0	0	0	0	0	0	0	0	0	0	0
85276	-49.56	-73.51	78	78028	0	0	0	0	0	0	0	0	0	0	0	0	0	0	0	0
85277	-49.54	-73.51	78	78028	0	0	0	0	0	0	0	0	0	0	0	0	0	0	0	0
85278	-49.51	-73.51	78	78028	0	0	0	0	0	0	0	0	0	0	0	0	0	0	0	0
85279	-49.49	-73.51	78	78028	0	0	0	0	0	0	0	0	0	0	0	0	0	0	0	0
85280	-49.46	-73.51	78	78028	0	0	0	0	0	0	0	0	0	0	0	0	0	0	0	0
85281	-49.44	-73.51	78	78028	0	0	0	0	0	0	0	0	0	0	0	0	0	0	0	0
85288	-49.26	-73.51	78	78028	0	0	0	0	0	0	0	0	0	0	0	0	0	0	0	0
85289	-49.24	-73.51	78	78028	0	0	0	0	0	0	0	0	0	0	0	0	0	0	0	0
85290	-49.21	-73.51	78	78028	0	0	0	0	0	0	0	0	0	0	0	0	0	0	0	0
86681	-50.46	-73.49	78	78028	0	0	0	0	0	0	0	0	0	0	0	0	0	0	0	0
86682	-50.44	-73.49	78	78028	0	0	0	0	0	0	0	0	0	0	0	0	0	0	0	0
86684	-50.39	-73.49	78	78028	0	0	0	0	0	0	0	0	0	0	0	0	0	0	0	0
86685	-50.36	-73.49	78	78028	0	0	0	0	0	0	0	0	0	0	0	0	0	0	0	0
86686	-50.34	-73.49	78	78028	0	0	0	0	0	0	0	0	0	0	0	0	0	0	0	0
86687	-50.31	-73.49	78	78028	0	0	0	0	0	0	0	0	0	0	0	0	0	0	0	0
86688	-50.29	-73.49	78	78028	0	0	0	0	0	0	0	0	0	0	0	0	0	0	0	0
86689	-50.26	-73.49	78	78028	0	0	0	0	0	0	0	0	0	0	0	0	0	0	0	0
86690	-50.24	-73.49	78	78028	0	0	0	0	0	0	0	0	0	0	0	0	0	0	0	0
86691	-50.21	-73.49	78	78028	0	0	0	0	0	0	0	0	0	0	0	0	0	0	0	0
86692	-50.19	-73.49	78	78028	0	0	0	0	0	0	0	0	0	0	0	0	0	0	0	0
86693	-50.16	-73.49	78	78028	0	0	0	0	0	0	0	0	0	0	0	0	0	0	0	0
86694	-50.14	-73.49	78	78028	0	0	0	0	0	0	0	0	0	0	0	0	0	0	0	0
86695	-50.11	-73.49	78	78028	0	0	0	0	0	0	0	0	0	0	0	0	0	0	0	0
86696	-50.09	-73.49	78	78028	0	0	0	0	0	0	0	0	0	0	0	0	0	0	0	0
86697	-50.06	-73.49	78	78028	0	0	0	0	0	0	0	0	0	0	0	0	0	0	0	0
86698	-50.04	-73.49	78	78028	0	0	0	0	0	0	0	0	0	0	0	0	0	0	0	0
86699	-50.01	-73.49	78	78028	0	0	0	0	0	0	0	0	0	0	0	0	0	0	0	0
86700	-49.99	-73.49	78	78028	0	0	0	0	0	0	0	0	0	0	0	0	0	0	0	0
86701	-49.96	-73.49	78	78028	0	0	0	0	0	0	0	0	0	0	0	0	0	0	0	0
86702	-49.94	-73.49	78	78028	0	0	0	0	0	0	0	0	0	0	0	0	0	0	0	0
86703	-49.91	-73.49	78	78028	0	0	0	0	0	0	0	0	0	0	0	0	0	0	0	0
86704	-49.89	-73.49	78	78028	0	0	0	0	0	0	0	0	0	0	0	0	0	0	0	0
86705	-49.86	-73.49	78	78028	0	0	0	0	0	0	0	0	0	0	0	0	0	0	0	0
86706	-49.84	-73.49	78	78028	0	0	0	0	0	0	0	0	0	0	0	0	0	0	0	0
86707	-49.81	-73.49	78	78028	0	0	0	0	0	0	0	0	0	0	0	0	0	0	0	0
86708	-49.79	-73.49	78	78028	0	0	0	0	0	0	0	0	0	0	0	0	0	0	0	0
86709	-49.76	-73.49	78	78028	0	0	0	0	0	0	0	0	0	0	0	0	0	0	0	0
86710	-49.74	-73.49	78	78028	0	0	0	0	0	0	0	0	0	0	0	0	0	0	0	0
86711	-49.71	-73.49	78	78028	0	0	0	0	0	0	0	0	0	0	0	0	0	0	0	0
86712	-49.69	-73.49	78	78028	0	0	0	0	0	0	0	0	0	0	0	0	0	0	0	0
86713	-49.66	-73.49	78	78028	0	0	0	0	0	0	0	0	0	0	0	0	0	0	0	0
86714	-49.64	-73.49	78	78028	0	0	0	0	0	0	0	0	0	0	0	0	0	0	0	0
86715	-49.61	-73.49	78	78028	0	0	0	0	0	0	0	0	0	0	0	0	0	0	0	0
86716	-49.59	-73.49	78	78028	0	0	0	0	0	0	0	0	0	0	0	0	0	0	0	0
86717	-49.56	-73.49	78	78028	0	0	0	0	0	0	0	0	0	0	0	0	0	0	0	0
86718	-49.54	-73.49	78	78028	0	0	0	0	0	0	0	0	0	0	0	0	0	0	0	0
86719	-49.51	-73.49	78	78028	0	0	0	0	0	0	0	0	0	0	0	0	0	0	0	0
86720	-49.49	-73.49	78	78028	0	0	0	0	0	0	0	0	0	0	0	0	0	0	0	0
86721	-49.46	-73.49	78	78028	0	0	0	0	0	0	0	0	0	0	0	0	0	0	0	0
86722	-49.44	-73.49	78	78028	0	0	0	0	0	0	0	0	0	0	0	0	0	0	0	0
86723	-49.41	-73.49	78	78028	0	0	0	0	0	0	0	0	0	0	0	0	0	0	0	0
86728	-49.29	-73.49	78	78028	0	0	0	0	0	0	0	0	0	0	0	0	0	0	0	0
86729	-49.26	-73.49	78	78028	0	0	0	0	0	0	0	0	0	0	0	0	0	0	0	0
86730	-49.24	-73.49	78	78028	0	0	0	0	0	0	0	0	0	0	0	0	0	0	0	0
86731	-49.21	-73.49	78	78028	0	0	0	0	0	0	0	0	0	0	0	0	0	0	0	0
86732	-49.19	-73.49	78	78028	0	0	0	0	0	0	0	0	0	0	0	0	0	0	0	0
88121	-50.49	-73.46	78	78028	0	0	0	0	0	0	0	0	0	0	0	0	0	0	0	0
88122	-50.46	-73.46	78	78028	0	0	0	0	0	0	0	0	0	0	0	0	0	0	0	0
88123	-50.44	-73.46	78	78028	0	0	0	0	0	0	0	0	0	0	0	0	0	0	0	0
88124	-50.41	-73.46	78	78028	0	0	0	0	0	0	0	0	0	0	0	0	0	0	0	0
88125	-50.39	-73.46	78	78028	0	0	0	0	0	0	0	0	0	0	0	0	0	0	0	0
88126	-50.36	-73.46	78	78028	0	0	0	0	0	0	0	0	0	0	0	0	0	0	0	0
88127	-50.34	-73.46	78	78028	0	0	0	0	0	0	0	0	0	0	0	0	0	0	0	0
88128	-50.31	-73.46	78	78028	0	0	0	0	0	0	0	0	0	0	0	0	0	0	0	0
88129	-50.29	-73.46	78	78028	0	0	0	0	0	0	0	0	0	0	0	0	0	0	0	0
88130	-50.26	-73.46	78	78028	0	0	0	0	0	0	0	0	0	0	0	0	0	0	0	0
88131	-50.24	-73.46	78	78028	0	0	0	0	0	0	0	0	0	0	0	0	0	0	0	0
88132	-50.21	-73.46	78	78028	0	0	0	0	0	0	0	0	0	0	0	0	0	0	0	0
88133	-50.19	-73.46	78	78028	0	0	0	0	0	0	0	0	0	0	0	0	0	0	0	0
88134	-50.16	-73.46	78	78028	0	0	0	0	0	0	0	0	0	0	0	0	0	0	0	0
88135	-50.14	-73.46	78	78028	0	0	0	0	0	0	0	0	0	0	0	0	0	0	0	0
88136	-50.11	-73.46	78	78028	0	0	0	0	0	0	0	0	0	0	0	0	0	0	0	0
88137	-50.09	-73.46	78	78028	0	0	0	0	0	0	0	0	0	0	0	0	0	0	0	0
88138	-50.06	-73.46	78	78028	0	0	0	0	0	0	0	0	0	0	0	0	0	0	0	0
88139	-50.04	-73.46	78	78028	0	0	0	0	0	0	0	0	0	0	0	0	0	0	0	0
88140	-50.01	-73.46	78	78028	0	0	0	0	0	0	0	0	0	0	0	0	0	0	0	0
88141	-49.99	-73.46	78	78028	0	0	0	0	0	0	0	0	0	0	0	0	0	0	0	0
88142	-49.96	-73.46	78	78028	0	0	0	0	0	0	0	0	0	0	0	0	0	0	0	0
88143	-49.94	-73.46	78	78028	0	0	0	0	0	0	0	0	0	0	0	0	0	0	0	0
88144	-49.91	-73.46	78	78028	0	0	0	0	0	0	0	0	0	0	0	0	0	0	0	0
88145	-49.89	-73.46	78	78028	0	0	0	0	0	0	0	0	0	0	0	0	0	0	0	0
88146	-49.86	-73.46	78	78028	0	0	0	0	0	0	0	0	0	0	0	0	0	0	0	0
88147	-49.84	-73.46	78	78028	0	0	0	0	0	0	0	0	0	0	0	0	0	0	0	0
88148	-49.81	-73.46	78	78028	0	0	0	0	0	0	0	0	0	0	0	0	0	0	0	0
88149	-49.79	-73.46	78	78028	0	0	0	0	0	0	0	0	0	0	0	0	0	0	0	0
88150	-49.76	-73.46	78	78028	0	0	0	0	0	0	0	0	0	0	0	0	0	0	0	0
88151	-49.74	-73.46	78	78028	0	0	0	0	0	0	0	0	0	0	0	0	0	0	0	0
88152	-49.71	-73.46	78	78028	0	0	0	0	0	0	0	0	0	0	0	0	0	0	0	0
88153	-49.69	-73.46	78	78028	0	0	0	0	0	0	0	0	0	0	0	0	0	0	0	0
88154	-49.66	-73.46	78	78028	0	0	0	0	0	0	0	0	0	0	0	0	0	0	0	0
88155	-49.64	-73.46	78	78028	0	0	0	0	0	0	0	0	0	0	0	0	0	0	0	0
88156	-49.61	-73.46	78	78028	0	0	0	0	0	0	0	0	0	0	0	0	0	0	0	0
88157	-49.59	-73.46	78	78028	0	0	0	0	0	0	0	0	0	0	0	0	0	0	0	0
88158	-49.56	-73.46	78	78028	0	0	0	0	0	0	0	0	0	0	0	0	0	0	0	0
88159	-49.54	-73.46	78	78028	0	0	0	0	0	0	0	0	0	0	0	0	0	0	0	0
88160	-49.51	-73.46	78	78028	0	0	0	0	0	0	0	0	0	0	0	0	0	0	0	0
88161	-49.49	-73.46	78	78028	0	0	0	0	0	0	0	0	0	0	0	0	0	0	0	0
88162	-49.46	-73.46	78	78028	0	0	0	0	0	0	0	0	0	0	0	0	0	0	0	0
88163	-49.44	-73.46	78	78028	0	0	0	0	0	0	0	0	0	0	0	0	0	0	0	0
88164	-49.41	-73.46	78	78028	0	0	0	0	0	0	0	0	0	0	0	0	0	0	0	0
88165	-49.39	-73.46	78	78028	0	0	0	0	0	0	0	0	0	0	0	0	0	0	0	0
88168	-49.31	-73.46	78	78028	0	0	0	0	0	0	0	0	0	0	0	0	0	0	0	0
88169	-49.29	-73.46	78	78028	0	0	0	0	0	0	0	0	0	0	0	0	0	0	0	0
88170	-49.26	-73.46	78	78028	0	0	0	0	0	0	0	0	0	0	0	0	0	0	0	0
88171	-49.24	-73.46	78	78028	0	0	0	0	0	0	0	0	0	0	0	0	0	0	0	0
88172	-49.21	-73.46	78	78028	0	0	0	0	0	0	0	0	0	0	0	0	0	0	0	0
88173	-49.19	-73.46	78	78028	0	0	0	0	0	0	0	0	0	0	0	0	0	0	0	0
89562	-50.49	-73.44	78	78028	0	0	0	0	0	0	0	0	0	0	0	0	0	0	0	0
89563	-50.46	-73.44	78	78028	0	0	0	0	0	0	0	0	0	0	0	0	0	0	0	0
89564	-50.44	-73.44	78	78028	0	0	0	0	0	0	0	0	0	0	0	0	0	0	0	0
89565	-50.41	-73.44	78	78028	0	0	0	0	0	0	0	0	0	0	0	0	0	0	0	0
89566	-50.39	-73.44	78	78028	0	0	0	0	0	0	0	0	0	0	0	0	0	0	0	0
89567	-50.36	-73.44	78	78028	0	0	0	0	0	0	0	0	0	0	0	0	0	0	0	0
89568	-50.34	-73.44	78	78028	0	0	0	0	0	0	0	0	0	0	0	0	0	0	0	0
89569	-50.31	-73.44	78	78028	0	0	0	0	0	0	0	0	0	0	0	0	0	0	0	0
89570	-50.29	-73.44	78	78028	0	0	0	0	0	0	0	0	0	0	0	0	0	0	0	0
89571	-50.26	-73.44	78	78028	0	0	0	0	0	0	0	0	0	0	0	0	0	0	0	0
89572	-50.24	-73.44	78	78028	0	0	0	0	0	0	0	0	0	0	0	0	0	0	0	0
89573	-50.21	-73.44	78	78028	0	0	0	0	0	0	0	0	0	0	0	0	0	0	0	0
89574	-50.19	-73.44	78	78028	0	0	0	0	0	0	0	0	0	0	0	0	0	0	0	0
89575	-50.16	-73.44	78	78028	0	0	0	0	0	0	0	0	0	0	0	0	0	0	0	0
89576	-50.14	-73.44	78	78028	0	0	0	0	0	0	0	0	0	0	0	0	0	0	0	0
89577	-50.11	-73.44	78	78028	0	0	0	0	0	0	0	0	0	0	0	0	0	0	0	0
89578	-50.09	-73.44	78	78028	0	0	0	0	0	0	0	0	0	0	0	0	0	0	0	0
89579	-50.06	-73.44	78	78028	0	0	0	0	0	0	0	0	0	0	0	0	0	0	0	0
89580	-50.04	-73.44	78	78028	0	0	0	0	0	0	0	0	0	0	0	0	0	0	0	0
89581	-50.01	-73.44	78	78028	0	0	0	0	0	0	0	0	0	0	0	0	0	0	0	0
89582	-49.99	-73.44	78	78028	0	0	0	0	0	0	0	0	0	0	0	0	0	0	0	0
89583	-49.96	-73.44	78	78028	0	0	0	0	0	0	0	0	0	0	0	0	0	0	0	0
89584	-49.94	-73.44	78	78028	0	0	0	0	0	0	0	0	0	0	0	0	0	0	0	0
89585	-49.91	-73.44	78	78028	0	0	0	0	0	0	0	0	0	0	0	0	0	0	0	0
89586	-49.89	-73.44	78	78028	0	0	0	0	0	0	0	0	0	0	0	0	0	0	0	0
89587	-49.86	-73.44	78	78028	0	0	0	0	0	0	0	0	0	0	0	0	0	0	0	0
89588	-49.84	-73.44	78	78028	0	0	0	0	0	0	0	0	0	0	0	0	0	0	0	0
89589	-49.81	-73.44	78	78028	0	0	0	0	0	0	0	0	0	0	0	0	0	0	0	0
89590	-49.79	-73.44	78	78028	0	0	0	0	0	0	0	0	0	0	0	0	0	0	0	0
89591	-49.76	-73.44	78	78028	0	0	0	0	0	0	0	0	0	0	0	0	0	0	0	0
89592	-49.74	-73.44	78	78028	0	0	0	0	0	0	0	0	0	0	0	0	0	0	0	0
89593	-49.71	-73.44	78	78028	0	0	0	0	0	0	0	0	0	0	0	0	0	0	0	0
89594	-49.69	-73.44	78	78028	0	0	0	0	0	0	0	0	0	0	0	0	0	0	0	0
89595	-49.66	-73.44	78	78028	0	0	0	0	0	0	0	0	0	0	0	0	0	0	0	0
89596	-49.64	-73.44	78	78028	0	0	0	0	0	0	0	0	0	0	0	0	0	0	0	0
89597	-49.61	-73.44	78	78028	0	0	0	0	0	0	0	0	0	0	0	0	0	0	0	0
89598	-49.59	-73.44	78	78028	0	0	0	0	0	0	0	0	0	0	0	0	0	0	0	0
89599	-49.56	-73.44	78	78028	0	0	0	0	0	0	0	0	0	0	0	0	0	0	0	0
89600	-49.54	-73.44	78	78028	0	0	0	0	0	0	0	0	0	0	0	0	0	0	0	0
89601	-49.51	-73.44	78	78028	0	0	0	0	0	0	0	0	0	0	0	0	0	0	0	0
89602	-49.49	-73.44	78	78028	0	0	0	0	0	0	0	0	0	0	0	0	0	0	0	0
89603	-49.46	-73.44	78	78028	0	0	0	0	0	0	0	0	0	0	0	0	0	0	0	0
89604	-49.44	-73.44	78	78028	0	0	0	0	0	0	0	0	0	0	0	0	0	0	0	0
89605	-49.41	-73.44	78	78028	0	0	0	0	0	0	0	0	0	0	0	0	0	0	0	0
89606	-49.39	-73.44	78	78028	0	0	0	0	0	0	0	0	0	0	0	0	0	0	0	0
89607	-49.36	-73.44	78	78028	0	0	0	0	0	0	0	0	0	0	0	0	0	0	0	0
89608	-49.34	-73.44	78	78028	0	0	0	0	0	0	0	0	0	0	0	0	0	0	0	0
89609	-49.31	-73.44	78	78028	0	0	0	0	0	0	0	0	0	0	0	0	0	0	0	0
89610	-49.29	-73.44	78	78028	0	0	0	0	0	0	0	0	0	0	0	0	0	0	0	0
89611	-49.26	-73.44	78	78028	0	0	0	0	0	0	0	0	0	0	0	0	0	0	0	0
89612	-49.24	-73.44	78	78028	0	0	0	0	0	0	0	0	0	0	0	0	0	0	0	0
89613	-49.21	-73.44	78	78028	0	0	0	0	0	0	0	0	0	0	0	0	0	0	0	0
91003	-50.49	-73.41	78	78028	0	0	0	0	0	0	0	0	0	0	0	0	0	0	0	0
91004	-50.46	-73.41	78	78028	0	0	0	0	0	0	0	0	0	0	0	0	0	0	0	0
91005	-50.44	-73.41	78	78028	0	0	0	0	0	0	0	0	0	0	0	0	0	0	0	0
91006	-50.41	-73.41	78	78028	0	0	0	0	0	0	0	0	0	0	0	0	0	0	0	0
91007	-50.39	-73.41	78	78028	0	0	0	0	0	0	0	0	0	0	0	0	0	0	0	0
91008	-50.36	-73.41	78	78028	0	0	0	0	0	0	0	0	0	0	0	0	0	0	0	0
91009	-50.34	-73.41	78	78028	0	0	0	0	0	0	0	0	0	0	0	0	0	0	0	0
91010	-50.31	-73.41	78	78028	0	0	0	0	0	0	0	0	0	0	0	0	0	0	0	0
91011	-50.29	-73.41	78	78028	0	0	0	0	0	0	0	0	0	0	0	0	0	0	0	0
91012	-50.26	-73.41	78	78028	0	0	0	0	0	0	0	0	0	0	0	0	0	0	0	0
91013	-50.24	-73.41	78	78028	0	0	0	0	0	0	0	0	0	0	0	0	0	0	0	0
91014	-50.21	-73.41	78	78028	0	0	0	0	0	0	0	0	0	0	0	0	0	0	0	0
91015	-50.19	-73.41	78	78028	0	0	0	0	0	0	0	0	0	0	0	0	0	0	0	0
91016	-50.16	-73.41	78	78028	0	0	0	0	0	0	0	0	0	0	0	0	0	0	0	0
91017	-50.14	-73.41	78	78028	0	0	0	0	0	0	0	0	0	0	0	0	0	0	0	0
91018	-50.11	-73.41	78	78028	0	0	0	0	0	0	0	0	0	0	0	0	0	0	0	0
91019	-50.09	-73.41	78	78028	0	0	0	0	0	0	0	0	0	0	0	0	0	0	0	0
91020	-50.06	-73.41	78	78028	0	0	0	0	0	0	0	0	0	0	0	0	0	0	0	0
91021	-50.04	-73.41	78	78028	0	0	0	0	0	0	0	0	0	0	0	0	0	0	0	0
91022	-50.01	-73.41	78	78028	0	0	0	0	0	0	0	0	0	0	0	0	0	0	0	0
91023	-49.99	-73.41	78	78028	0	0	0	0	0	0	0	0	0	0	0	0	0	0	0	0
91024	-49.96	-73.41	78	78028	0	0	0	0	0	0	0	0	0	0	0	0	0	0	0	0
91025	-49.94	-73.41	78	78028	0	0	0	0	0	0	0	0	0	0	0	0	0	0	0	0
91026	-49.91	-73.41	78	78028	0	0	0	0	0	0	0	0	0	0	0	0	0	0	0	0
91027	-49.89	-73.41	78	78028	0	0	0	0	0	0	0	0	0	0	0	0	0	0	0	0
91028	-49.86	-73.41	78	78028	0	0	0	0	0	0	0	0	0	0	0	0	0	0	0	0
91029	-49.84	-73.41	78	78028	0	0	0	0	0	0	0	0	0	0	0	0	0	0	0	0
91030	-49.81	-73.41	78	78028	0	0	0	0	0	0	0	0	0	0	0	0	0	0	0	0
91031	-49.79	-73.41	78	78028	0	0	0	0	0	0	0	0	0	0	0	0	0	0	0	0
91032	-49.76	-73.41	78	78028	0	0	0	0	0	0	0	0	0	0	0	0	0	0	0	0
91033	-49.74	-73.41	78	78028	0	0	0	0	0	0	0	0	0	0	0	0	0	0	0	0
91034	-49.71	-73.41	78	78028	0	0	0	0	0	0	0	0	0	0	0	0	0	0	0	0
91035	-49.69	-73.41	78	78028	0	0	0	0	0	0	0	0	0	0	0	0	0	0	0	0
91036	-49.66	-73.41	78	78028	0	0	0	0	0	0	0	0	0	0	0	0	0	0	0	0
91037	-49.64	-73.41	78	78028	0	0	0	0	0	0	0	0	0	0	0	0	0	0	0	0
91038	-49.61	-73.41	78	78028	0	0	0	0	0	0	0	0	0	0	0	0	0	0	0	0
91039	-49.59	-73.41	78	78028	0	0	0	0	0	0	0	0	0	0	0	0	0	0	0	0
91040	-49.56	-73.41	78	78028	0	0	0	0	0	0	0	0	0	0	0	0	0	0	0	0
91041	-49.54	-73.41	78	78028	0	0	0	0	0	0	0	0	0	0	0	0	0	0	0	0
91042	-49.51	-73.41	78	78028	0	0	0	0	0	0	0	0	0	0	0	0	0	0	0	0
91043	-49.49	-73.41	78	78028	0	0	0	0	0	0	0	0	0	0	0	0	0	0	0	0
91044	-49.46	-73.41	78	78028	0	0	0	0	0	0	0	0	0	0	0	0	0	0	0	0
91045	-49.44	-73.41	78	78028	0	0	0	0	0	0	0	0	0	0	0	0	0	0	0	0
91046	-49.41	-73.41	78	78028	0	0	0	0	0	0	0	0	0	0	0	0	0	0	0	0
91047	-49.39	-73.41	78	78028	0	0	0	0	0	0	0	0	0	0	0	0	0	0	0	0
91048	-49.36	-73.41	78	78028	0	0	0	0	0	0	0	0	0	0	0	0	0	0	0	0
91049	-49.34	-73.41	78	78028	0	0	0	0	0	0	0	0	0	0	0	0	0	0	0	0
91050	-49.31	-73.41	78	78028	0	0	0	0	0	0	0	0	0	0	0	0	0	0	0	0
91051	-49.29	-73.41	78	78028	0	0	0	0	0	0	0	0	0	0	0	0	0	0	0	0
91052	-49.26	-73.41	78	78028	0	0	0	0	0	0	0	0	0	0	0	0	0	0	0	0
91053	-49.24	-73.41	78	78028	0	0	0	0	0	0	0	0	0	0	0	0	0	0	0	0
91054	-49.21	-73.41	78	78028	0	0	0	0	0	0	0	0	0	0	0	0	0	0	0	0
92442	-50.54	-73.39	78	78028	0	0	0	0	0	0	0	0	0	0	0	0	0	0	0	0
92443	-50.51	-73.39	78	78028	0	0	0	0	0	0	0	0	0	0	0	0	0	0	0	0
92444	-50.49	-73.39	78	78028	0	0	0	0	0	0	0	0	0	0	0	0	0	0	0	0
92445	-50.46	-73.39	78	78028	0	0	0	0	0	0	0	0	0	0	0	0	0	0	0	0
92446	-50.44	-73.39	78	78028	0	0	0	0	0	0	0	0	0	0	0	0	0	0	0	0
92447	-50.41	-73.39	78	78028	0	0	0	0	0	0	0	0	0	0	0	0	0	0	0	0
92448	-50.39	-73.39	78	78028	0	0	0	0	0	0	0	0	0	0	0	0	0	0	0	0
92449	-50.36	-73.39	78	78028	0	0	0	0	0	0	0	0	0	0	0	0	0	0	0	0
92450	-50.34	-73.39	78	78028	0	0	0	0	0	0	0	0	0	0	0	0	0	0	0	0
92451	-50.31	-73.39	78	78028	0	0	0	0	0	0	0	0	0	0	0	0	0	0	0	0
92452	-50.29	-73.39	78	78028	0	0	0	0	0	0	0	0	0	0	0	0	0	0	0	0
92453	-50.26	-73.39	78	78028	0	0	0	0	0	0	0	0	0	0	0	0	0	0	0	0
92454	-50.24	-73.39	78	78028	0	0	0	0	0	0	0	0	0	0	0	0	0	0	0	0
92455	-50.21	-73.39	78	78028	0	0	0	0	0	0	0	0	0	0	0	0	0	0	0	0
92456	-50.19	-73.39	78	78028	0	0	0	0	0	0	0	0	0	0	0	0	0	0	0	0
92457	-50.16	-73.39	78	78028	0	0	0	0	0	0	0	0	0	0	0	0	0	0	0	0
92458	-50.14	-73.39	78	78028	0	0	0	0	0	0	0	0	0	0	0	0	0	0	0	0
92459	-50.11	-73.39	78	78028	0	0	0	0	0	0	0	0	0	0	0	0	0	0	0	0
92460	-50.09	-73.39	78	78028	0	0	0	0	0	0	0	0	0	0	0	0	0	0	0	0
92461	-50.06	-73.39	78	78028	0	0	0	0	0	0	0	0	0	0	0	0	0	0	0	0
92462	-50.04	-73.39	78	78028	0	0	0	0	0	0	0	0	0	0	0	0	0	0	0	0
92463	-50.01	-73.39	78	78028	0	0	0	0	0	0	0	0	0	0	0	0	0	0	0	0
92464	-49.99	-73.39	78	78028	0	0	0	0	0	0	0	0	0	0	0	0	0	0	0	0
92465	-49.96	-73.39	78	78028	0	0	0	0	0	0	0	0	0	0	0	0	0	0	0	0
92466	-49.94	-73.39	78	78028	0	0	0	0	0	0	0	0	0	0	0	0	0	0	0	0
92467	-49.91	-73.39	78	78028	0	0	0	0	0	0	0	0	0	0	0	0	0	0	0	0
92468	-49.89	-73.39	78	78028	0	0	0	0	0	0	0	0	0	0	0	0	0	0	0	0
92469	-49.86	-73.39	78	78028	0	0	0	0	0	0	0	0	0	0	0	0	0	0	0	0
92470	-49.84	-73.39	78	78028	0	0	0	0	0	0	0	0	0	0	0	0	0	0	0	0
92471	-49.81	-73.39	78	78028	0	0	0	0	0	0	0	0	0	0	0	0	0	0	0	0
92472	-49.79	-73.39	78	78028	0	0	0	0	0	0	0	0	0	0	0	0	0	0	0	0
92473	-49.76	-73.39	78	78028	0	0	0	0	0	0	0	0	0	0	0	0	0	0	0	0
92474	-49.74	-73.39	78	78028	0	0	0	0	0	0	0	0	0	0	0	0	0	0	0	0
92475	-49.71	-73.39	78	78028	0	0	0	0	0	0	0	0	0	0	0	0	0	0	0	0
92476	-49.69	-73.39	78	78028	0	0	0	0	0	0	0	0	0	0	0	0	0	0	0	0
92477	-49.66	-73.39	78	78028	0	0	0	0	0	0	0	0	0	0	0	0	0	0	0	0
92478	-49.64	-73.39	78	78028	0	0	0	0	0	0	0	0	0	0	0	0	0	0	0	0
92479	-49.61	-73.39	78	78028	0	0	0	0	0	0	0	0	0	0	0	0	0	0	0	0
92480	-49.59	-73.39	78	78028	0	0	0	0	0	0	0	0	0	0	0	0	0	0	0	0
92481	-49.56	-73.39	78	78028	0	0	0	0	0	0	0	0	0	0	0	0	0	0	0	0
92482	-49.54	-73.39	78	78028	0	0	0	0	0	0	0	0	0	0	0	0	0	0	0	0
92483	-49.51	-73.39	78	78028	0	0	0	0	0	0	0	0	0	0	0	0	0	0	0	0
92484	-49.49	-73.39	78	78028	0	0	0	0	0	0	0	0	0	0	0	0	0	0	0	0
92485	-49.46	-73.39	78	78028	0	0	0	0	0	0	0	0	0	0	0	0	0	0	0	0
92486	-49.44	-73.39	78	78028	0	0	0	0	0	0	0	0	0	0	0	0	0	0	0	0
92487	-49.41	-73.39	78	78028	0	0	0	0	0	0	0	0	0	0	0	0	0	0	0	0
92488	-49.39	-73.39	78	78028	0	0	0	0	0	0	0	0	0	0	0	0	0	0	0	0
92489	-49.36	-73.39	78	78028	0	0	0	0	0	0	0	0	0	0	0	0	0	0	0	0
92490	-49.34	-73.39	78	78028	0	0	0	0	0	0	0	0	0	0	0	0	0	0	0	0
92491	-49.31	-73.39	78	78028	0	0	0	0	0	0	0	0	0	0	0	0	0	0	0	0
92492	-49.29	-73.39	78	78028	0	0	0	0	0	0	0	0	0	0	0	0	0	0	0	0
92493	-49.26	-73.39	78	78028	0	0	0	0	0	0	0	0	0	0	0	0	0	0	0	0
92494	-49.24	-73.39	78	78028	0	0	0	0	0	0	0	0	0	0	0	0	0	0	0	0
92495	-49.21	-73.39	78	78028	0	0	0	0	0	0	0	0	0	0	0	0	0	0	0	0
93883	-50.54	-73.36	78	78028	0	0	0	0	0	0	0	0	0	0	0	0	0	0	0	0
93884	-50.51	-73.36	78	78028	0	0	0	0	0	0	0	0	0	0	0	0	0	0	0	0
93885	-50.49	-73.36	78	78028	0	0	0	0	0	0	0	0	0	0	0	0	0	0	0	0
93886	-50.46	-73.36	78	78028	0	0	0	0	0	0	0	0	0	0	0	0	0	0	0	0
93887	-50.44	-73.36	78	78028	0	0	0	0	0	0	0	0	0	0	0	0	0	0	0	0
93888	-50.41	-73.36	78	78028	0	0	0	0	0	0	0	0	0	0	0	0	0	0	0	0
93889	-50.39	-73.36	78	78028	0	0	0	0	0	0	0	0	0	0	0	0	0	0	0	0
93890	-50.36	-73.36	78	78028	0	0	0	0	0	0	0	0	0	0	0	0	0	0	0	0
93891	-50.34	-73.36	78	78028	0	0	0	0	0	0	0	0	0	0	0	0	0	0	0	0
93892	-50.31	-73.36	78	78028	0	0	0	0	0	0	0	0	0	0	0	0	0	0	0	0
93893	-50.29	-73.36	78	78028	0	0	0	0	0	0	0	0	0	0	0	0	0	0	0	0
93894	-50.26	-73.36	78	78028	0	0	0	0	0	0	0	0	0	0	0	0	0	0	0	0
93895	-50.24	-73.36	78	78028	0	0	0	0	0	0	0	0	0	0	0	0	0	0	0	0
93896	-50.21	-73.36	78	78028	0	0	0	0	0	0	0	0	0	0	0	0	0	0	0	0
93897	-50.19	-73.36	78	78028	0	0	0	0	0	0	0	0	0	0	0	0	0	0	0	0
93898	-50.16	-73.36	78	78028	0	0	0	0	0	0	0	0	0	0	0	0	0	0	0	0
93899	-50.14	-73.36	78	78028	0	0	0	0	0	0	0	0	0	0	0	0	0	0	0	0
93900	-50.11	-73.36	78	78028	0	0	0	0	0	0	0	0	0	0	0	0	0	0	0	0
93901	-50.09	-73.36	78	78028	0	0	0	0	0	0	0	0	0	0	0	0	0	0	0	0
93902	-50.06	-73.36	78	78028	0	0	0	0	0	0	0	0	0	0	0	0	0	0	0	0
93903	-50.04	-73.36	78	78028	0	0	0	0	0	0	0	0	0	0	0	0	0	0	0	0
93904	-50.01	-73.36	78	78028	0	0	0	0	0	0	0	0	0	0	0	0	0	0	0	0
93905	-49.99	-73.36	78	78028	0	0	0	0	0	0	0	0	0	0	0	0	0	0	0	0
93906	-49.96	-73.36	78	78028	0	0	0	0	0	0	0	0	0	0	0	0	0	0	0	0
93907	-49.94	-73.36	78	78028	0	0	0	0	0	0	0	0	0	0	0	0	0	0	0	0
93908	-49.91	-73.36	78	78028	0	0	0	0	0	0	0	0	0	0	0	0	0	0	0	0
93909	-49.89	-73.36	78	78028	0	0	0	0	0	0	0	0	0	0	0	0	0	0	0	0
93910	-49.86	-73.36	78	78028	0	0	0	0	0	0	0	0	0	0	0	0	0	0	0	0
93911	-49.84	-73.36	78	78028	0	0	0	0	0	0	0	0	0	0	0	0	0	0	0	0
93912	-49.81	-73.36	78	78028	0	0	0	0	0	0	0	0	0	0	0	0	0	0	0	0
93913	-49.79	-73.36	78	78028	0	0	0	0	0	0	0	0	0	0	0	0	0	0	0	0
93914	-49.76	-73.36	78	78028	0	0	0	0	0	0	0	0	0	0	0	0	0	0	0	0
93915	-49.74	-73.36	78	78028	0	0	0	0	0	0	0	0	0	0	0	0	0	0	0	0
93916	-49.71	-73.36	78	78028	0	0	0	0	0	0	0	0	0	0	0	0	0	0	0	0
93917	-49.69	-73.36	78	78028	0	0	0	0	0	0	0	0	0	0	0	0	0	0	0	0
93918	-49.66	-73.36	78	78028	0	0	0	0	0	0	0	0	0	0	0	0	0	0	0	0
93919	-49.64	-73.36	78	78028	0	0	0	0	0	0	0	0	0	0	0	0	0	0	0	0
93920	-49.61	-73.36	78	78028	0	0	0	0	0	0	0	0	0	0	0	0	0	0	0	0
93921	-49.59	-73.36	78	78028	0	0	0	0	0	0	0	0	0	0	0	0	0	0	0	0
93922	-49.56	-73.36	78	78028	0	0	0	0	0	0	0	0	0	0	0	0	0	0	0	0
93923	-49.54	-73.36	78	78028	0	0	0	0	0	0	0	0	0	0	0	0	0	0	0	0
93924	-49.51	-73.36	78	78028	0	0	0	0	0	0	0	0	0	0	0	0	0	0	0	0
93925	-49.49	-73.36	78	78028	0	0	0	0	0	0	0	0	0	0	0	0	0	0	0	0
93926	-49.46	-73.36	78	78028	0	0	0	0	0	0	0	0	0	0	0	0	0	0	0	0
93927	-49.44	-73.36	78	78028	0	0	0	0	0	0	0	0	0	0	0	0	0	0	0	0
93928	-49.41	-73.36	78	78028	0	0	0	0	0	0	0	0	0	0	0	0	0	0	0	0
93929	-49.39	-73.36	78	78028	0	0	0	0	0	0	0	0	0	0	0	0	0	0	0	0
93930	-49.36	-73.36	78	78028	0	0	0	0	0	0	0	0	0	0	0	0	0	0	0	0
93931	-49.34	-73.36	78	78028	0	0	0	0	0	0	0	0	0	0	0	0	0	0	0	0
93932	-49.31	-73.36	78	78028	0	0	0	0	0	0	0	0	0	0	0	0	0	0	0	0
93933	-49.29	-73.36	78	78028	0	0	0	0	0	0	0	0	0	0	0	0	0	0	0	0
93934	-49.26	-73.36	78	78028	0	0	0	0	0	0	0	0	0	0	0	0	0	0	0	0
93935	-49.24	-73.36	78	78028	0	0	0	0	0	0	0	0	0	0	0	0	0	0	0	0
93936	-49.21	-73.36	78	78028	0	0	0	0	0	0	0	0	0	0	0	0	0	0	0	0
95322	-50.59	-73.34	78	78028	0	0	0	0	0	0	0	0	0	0	0	0	0	0	0	0
95323	-50.56	-73.34	78	78028	0	0	0	0	0	0	0	0	0	0	0	0	0	0	0	0
95324	-50.54	-73.34	78	78028	0	0	0	0	0	0	0	0	0	0	0	0	0	0	0	0
95325	-50.51	-73.34	78	78028	0	0	0	0	0	0	0	0	0	0	0	0	0	0	0	0
95326	-50.49	-73.34	78	78028	0	0	0	0	0	0	0	0	0	0	0	0	0	0	0	0
95327	-50.46	-73.34	78	78028	0	0	0	0	0	0	0	0	0	0	0	0	0	0	0	0
95328	-50.44	-73.34	78	78028	0	0	0	0	0	0	0	0	0	0	0	0	0	0	0	0
95329	-50.41	-73.34	78	78028	0	0	0	0	0	0	0	0	0	0	0	0	0	0	0	0
95330	-50.39	-73.34	78	78028	0	0	0	0	0	0	0	0	0	0	0	0	0	0	0	0
95331	-50.36	-73.34	78	78028	0	0	0	0	0	0	0	0	0	0	0	0	0	0	0	0
95332	-50.34	-73.34	78	78028	0	0	0	0	0	0	0	0	0	0	0	0	0	0	0	0
95333	-50.31	-73.34	78	78028	0	0	0	0	0	0	0	0	0	0	0	0	0	0	0	0
95334	-50.29	-73.34	78	78028	0	0	0	0	0	0	0	0	0	0	0	0	0	0	0	0
95335	-50.26	-73.34	78	78028	0	0	0	0	0	0	0	0	0	0	0	0	0	0	0	0
95336	-50.24	-73.34	78	78028	0	0	0	0	0	0	0	0	0	0	0	0	0	0	0	0
95337	-50.21	-73.34	78	78028	0	0	0	0	0	0	0	0	0	0	0	0	0	0	0	0
95338	-50.19	-73.34	78	78028	0	0	0	0	0	0	0	0	0	0	0	0	0	0	0	0
95339	-50.16	-73.34	78	78028	0	0	0	0	0	0	0	0	0	0	0	0	0	0	0	0
95340	-50.14	-73.34	78	78028	0	0	0	0	0	0	0	0	0	0	0	0	0	0	0	0
95341	-50.11	-73.34	78	78028	0	0	0	0	0	0	0	0	0	0	0	0	0	0	0	0
95342	-50.09	-73.34	78	78028	0	0	0	0	0	0	0	0	0	0	0	0	0	0	0	0
95343	-50.06	-73.34	78	78028	0	0	0	0	0	0	0	0	0	0	0	0	0	0	0	0
95344	-50.04	-73.34	78	78028	0	0	0	0	0	0	0	0	0	0	0	0	0	0	0	0
95345	-50.01	-73.34	78	78028	0	0	0	0	0	0	0	0	0	0	0	0	0	0	0	0
95346	-49.99	-73.34	78	78028	0	0	0	0	0	0	0	0	0	0	0	0	0	0	0	0
95347	-49.96	-73.34	78	78028	0	0	0	0	0	0	0	0	0	0	0	0	0	0	0	0
95348	-49.94	-73.34	78	78028	0	0	0	0	0	0	0	0	0	0	0	0	0	0	0	0
95349	-49.91	-73.34	78	78028	0	0	0	0	0	0	0	0	0	0	0	0	0	0	0	0
95350	-49.89	-73.34	78	78028	0	0	0	0	0	0	0	0	0	0	0	0	0	0	0	0
95351	-49.86	-73.34	78	78028	0	0	0	0	0	0	0	0	0	0	0	0	0	0	0	0
95352	-49.84	-73.34	78	78028	0	0	0	0	0	0	0	0	0	0	0	0	0	0	0	0
95353	-49.81	-73.34	78	78028	0	0	0	0	0	0	0	0	0	0	0	0	0	0	0	0
95354	-49.79	-73.34	78	78028	0	0	0	0	0	0	0	0	0	0	0	0	0	0	0	0
95355	-49.76	-73.34	78	78028	0	0	0	0	0	0	0	0	0	0	0	0	0	0	0	0
95356	-49.74	-73.34	78	78028	0	0	0	0	0	0	0	0	0	0	0	0	0	0	0	0
95357	-49.71	-73.34	78	78028	0	0	0	0	0	0	0	0	0	0	0	0	0	0	0	0
95358	-49.69	-73.34	78	78028	0	0	0	0	0	0	0	0	0	0	0	0	0	0	0	0
95359	-49.66	-73.34	78	78028	0	0	0	0	0	0	0	0	0	0	0	0	0	0	0	0
95360	-49.64	-73.34	78	78028	0	0	0	0	0	0	0	0	0	0	0	0	0	0	0	0
95361	-49.61	-73.34	78	78028	0	0	0	0	0	0	0	0	0	0	0	0	0	0	0	0
95362	-49.59	-73.34	78	78028	0	0	0	0	0	0	0	0	0	0	0	0	0	0	0	0
95363	-49.56	-73.34	78	78028	0	0	0	0	0	0	0	0	0	0	0	0	0	0	0	0
95364	-49.54	-73.34	78	78028	0	0	0	0	0	0	0	0	0	0	0	0	0	0	0	0
95365	-49.51	-73.34	78	78028	0	0	0	0	0	0	0	0	0	0	0	0	0	0	0	0
95366	-49.49	-73.34	78	78028	0	0	0	0	0	0	0	0	0	0	0	0	0	0	0	0
95367	-49.46	-73.34	78	78028	0	0	0	0	0	0	0	0	0	0	0	0	0	0	0	0
95368	-49.44	-73.34	78	78028	0	0	0	0	0	0	0	0	0	0	0	0	0	0	0	0
95369	-49.41	-73.34	78	78028	0	0	0	0	0	0	0	0	0	0	0	0	0	0	0	0
95370	-49.39	-73.34	78	78028	0	0	0	0	0	0	0	0	0	0	0	0	0	0	0	0
95371	-49.36	-73.34	78	78028	0	0	0	0	0	0	0	0	0	0	0	0	0	0	0	0
95372	-49.34	-73.34	78	78028	0	0	0	0	0	0	0	0	0	0	0	0	0	0	0	0
95373	-49.31	-73.34	78	78028	0	0	0	0	0	0	0	0	0	0	0	0	0	0	0	0
95374	-49.29	-73.34	78	78028	0	0	0	0	0	0	0	0	0	0	0	0	0	0	0	0
95375	-49.26	-73.34	78	78028	0	0	0	0	0	0	0	0	0	0	0	0	0	0	0	0
95376	-49.24	-73.34	78	78028	0	0	0	0	0	0	0	0	0	0	0	0	0	0	0	0
95377	-49.21	-73.34	78	78028	0	0	0	0	0	0	0	0	0	0	0	0	0	0	0	0
96762	-50.61	-73.31	78	78028	0	0	0	0	0	0	0	0	0	0	0	0	0	0	0	0
96763	-50.59	-73.31	78	78028	0	0	0	0	0	0	0	0	0	0	0	0	0	0	0	0
96764	-50.56	-73.31	78	78028	0	0	0	0	0	0	0	0	0	0	0	0	0	0	0	0
96765	-50.54	-73.31	78	78028	0	0	0	0	0	0	0	0	0	0	0	0	0	0	0	0
96766	-50.51	-73.31	78	78028	0	0	0	0	0	0	0	0	0	0	0	0	0	0	0	0
96767	-50.49	-73.31	78	78028	0	0	0	0	0	0	0	0	0	0	0	0	0	0	0	0
96768	-50.46	-73.31	78	78028	0	0	0	0	0	0	0	0	0	0	0	0	0	0	0	0
96769	-50.44	-73.31	78	78028	0	0	0	0	0	0	0	0	0	0	0	0	0	0	0	0
96770	-50.41	-73.31	78	78028	0	0	0	0	0	0	0	0	0	0	0	0	0	0	0	0
96771	-50.39	-73.31	78	78028	0	0	0	0	0	0	0	0	0	0	0	0	0	0	0	0
96772	-50.36	-73.31	78	78028	0	0	0	0	0	0	0	0	0	0	0	0	0	0	0	0
96773	-50.34	-73.31	78	78028	0	0	0	0	0	0	0	0	0	0	0	0	0	0	0	0
96774	-50.31	-73.31	78	78028	0	0	0	0	0	0	0	0	0	0	0	0	0	0	0	0
96775	-50.29	-73.31	78	78028	0	0	0	0	0	0	0	0	0	0	0	0	0	0	0	0
96776	-50.26	-73.31	78	78028	0	0	0	0	0	0	0	0	0	0	0	0	0	0	0	0
96777	-50.24	-73.31	78	78028	0	0	0	0	0	0	0	0	0	0	0	0	0	0	0	0
96778	-50.21	-73.31	78	78028	0	0	0	0	0	0	0	0	0	0	0	0	0	0	0	0
96779	-50.19	-73.31	78	78028	0	0	0	0	0	0	0	0	0	0	0	0	0	0	0	0
96780	-50.16	-73.31	78	78028	0	0	0	0	0	0	0	0	0	0	0	0	0	0	0	0
96781	-50.14	-73.31	78	78028	0	0	0	0	0	0	0	0	0	0	0	0	0	0	0	0
96782	-50.11	-73.31	78	78028	0	0	0	0	0	0	0	0	0	0	0	0	0	0	0	0
96783	-50.09	-73.31	78	78028	0	0	0	0	0	0	0	0	0	0	0	0	0	0	0	0
96784	-50.06	-73.31	78	78028	0	0	0	0	0	0	0	0	0	0	0	0	0	0	0	0
96785	-50.04	-73.31	78	78028	0	0	0	0	0	0	0	0	0	0	0	0	0	0	0	0
96786	-50.01	-73.31	78	78028	0	0	0	0	0	0	0	0	0	0	0	0	0	0	0	0
96787	-49.99	-73.31	78	78028	0	0	0	0	0	0	0	0	0	0	0	0	0	0	0	0
96788	-49.96	-73.31	78	78028	0	0	0	0	0	0	0	0	0	0	0	0	0	0	0	0
96789	-49.94	-73.31	78	78028	0	0	0	0	0	0	0	0	0	0	0	0	0	0	0	0
96790	-49.91	-73.31	78	78028	0	0	0	0	0	0	0	0	0	0	0	0	0	0	0	0
96791	-49.89	-73.31	78	78028	0	0	0	0	0	0	0	0	0	0	0	0	0	0	0	0
96792	-49.86	-73.31	78	78028	0	0	0	0	0	0	0	0	0	0	0	0	0	0	0	0
96793	-49.84	-73.31	78	78028	0	0	0	0	0	0	0	0	0	0	0	0	0	0	0	0
96794	-49.81	-73.31	78	78028	0	0	0	0	0	0	0	0	0	0	0	0	0	0	0	0
96795	-49.79	-73.31	78	78028	0	0	0	0	0	0	0	0	0	0	0	0	0	0	0	0
96796	-49.76	-73.31	78	78028	0	0	0	0	0	0	0	0	0	0	0	0	0	0	0	0
96797	-49.74	-73.31	78	78028	0	0	0	0	0	0	0	0	0	0	0	0	0	0	0	0
96798	-49.71	-73.31	78	78028	0	0	0	0	0	0	0	0	0	0	0	0	0	0	0	0
96799	-49.69	-73.31	78	78028	0	0	0	0	0	0	0	0	0	0	0	0	0	0	0	0
96800	-49.66	-73.31	78	78028	0	0	0	0	0	0	0	0	0	0	0	0	0	0	0	0
96801	-49.64	-73.31	78	78028	0	0	0	0	0	0	0	0	0	0	0	0	0	0	0	0
96802	-49.61	-73.31	78	78028	0	0	0	0	0	0	0	0	0	0	0	0	0	0	0	0
96803	-49.59	-73.31	78	78028	0	0	0	0	0	0	0	0	0	0	0	0	0	0	0	0
96804	-49.56	-73.31	78	78028	0	0	0	0	0	0	0	0	0	0	0	0	0	0	0	0
96805	-49.54	-73.31	78	78028	0	0	0	0	0	0	0	0	0	0	0	0	0	0	0	0
96806	-49.51	-73.31	78	78028	0	0	0	0	0	0	0	0	0	0	0	0	0	0	0	0
96807	-49.49	-73.31	78	78028	0	0	0	0	0	0	0	0	0	0	0	0	0	0	0	0
96808	-49.46	-73.31	78	78028	0	0	0	0	0	0	0	0	0	0	0	0	0	0	0	0
96809	-49.44	-73.31	78	78028	0	0	0	0	0	0	0	0	0	0	0	0	0	0	0	0
96810	-49.41	-73.31	78	78028	0	0	0	0	0	0	0	0	0	0	0	0	0	0	0	0
96811	-49.39	-73.31	78	78028	0	0	0	0	0	0	0	0	0	0	0	0	0	0	0	0
96812	-49.36	-73.31	78	78028	0	0	0	0	0	0	0	0	0	0	0	0	0	0	0	0
96813	-49.34	-73.31	78	78028	0	0	0	0	0	0	0	0	0	0	0	0	0	0	0	0
96814	-49.31	-73.31	78	78028	0	0	0	0	0	0	0	0	0	0	0	0	0	0	0	0
96815	-49.29	-73.31	78	78028	0	0	0	0	0	0	0	0	0	0	0	0	0	0	0	0
96816	-49.26	-73.31	78	78028	0	0	0	0	0	0	0	0	0	0	0	0	0	0	0	0
96817	-49.24	-73.31	78	78028	0	0	0	0	0	0	0	0	0	0	0	0	0	0	0	0
98195	-50.81	-73.29	78	78028	0	0	0	0	0	0	0	0	0	0	0	0	0	0	0	0
98196	-50.79	-73.29	78	78028	0	0	0	0	0	0	0	0	0	0	0	0	0	0	0	0
98197	-50.76	-73.29	78	78028	0	0	0	0	0	0	0	0	0	0	0	0	0	0	0	0
98198	-50.74	-73.29	78	78028	0	0	0	0	0	0	0	0	0	0	0	0	0	0	0	0
98203	-50.61	-73.29	78	78028	0	0	0	0	0	0	0	0	0	0	0	0	0	0	0	0
98204	-50.59	-73.29	78	78028	0	0	0	0	0	0	0	0	0	0	0	0	0	0	0	0
98205	-50.56	-73.29	78	78028	0	0	0	0	0	0	0	0	0	0	0	0	0	0	0	0
98206	-50.54	-73.29	78	78028	0	0	0	0	0	0	0	0	0	0	0	0	0	0	0	0
98207	-50.51	-73.29	78	78028	0	0	0	0	0	0	0	0	0	0	0	0	0	0	0	0
98208	-50.49	-73.29	78	78028	0	0	0	0	0	0	0	0	0	0	0	0	0	0	0	0
98209	-50.46	-73.29	78	78028	0	0	0	0	0	0	0	0	0	0	0	0	0	0	0	0
98210	-50.44	-73.29	78	78028	0	0	0	0	0	0	0	0	0	0	0	0	0	0	0	0
98211	-50.41	-73.29	78	78028	0	0	0	0	0	0	0	0	0	0	0	0	0	0	0	0
98212	-50.39	-73.29	78	78028	0	0	0	0	0	0	0	0	0	0	0	0	0	0	0	0
98213	-50.36	-73.29	78	78028	0	0	0	0	0	0	0	0	0	0	0	0	0	0	0	0
98214	-50.34	-73.29	78	78028	0	0	0	0	0	0	0	0	0	0	0	0	0	0	0	0
98215	-50.31	-73.29	78	78028	0	0	0	0	0	0	0	0	0	0	0	0	0	0	0	0
98216	-50.29	-73.29	78	78028	0	0	0	0	0	0	0	0	0	0	0	0	0	0	0	0
98217	-50.26	-73.29	78	78028	0	0	0	0	0	0	0	0	0	0	0	0	0	0	0	0
98218	-50.24	-73.29	78	78028	0	0	0	0	0	0	0	0	0	0	0	0	0	0	0	0
98219	-50.21	-73.29	78	78028	0	0	0	0	0	0	0	0	0	0	0	0	0	0	0	0
98220	-50.19	-73.29	78	78028	0	0	0	0	0	0	0	0	0	0	0	0	0	0	0	0
98221	-50.16	-73.29	78	78028	0	0	0	0	0	0	0	0	0	0	0	0	0	0	0	0
98222	-50.14	-73.29	78	78028	0	0	0	0	0	0	0	0	0	0	0	0	0	0	0	0
98223	-50.11	-73.29	78	78028	0	0	0	0	0	0	0	0	0	0	0	0	0	0	0	0
98224	-50.09	-73.29	78	78028	0	0	0	0	0	0	0	0	0	0	0	0	0	0	0	0
98225	-50.06	-73.29	78	78028	0	0	0	0	0	0	0	0	0	0	0	0	0	0	0	0
98226	-50.04	-73.29	78	78028	0	0	0	0	0	0	0	0	0	0	0	0	0	0	0	0
98227	-50.01	-73.29	78	78028	0	0	0	0	0	0	0	0	0	0	0	0	0	0	0	0
98228	-49.99	-73.29	78	78028	0	0	0	0	0	0	0	0	0	0	0	0	0	0	0	0
98229	-49.96	-73.29	78	78028	0	0	0	0	0	0	0	0	0	0	0	0	0	0	0	0
98230	-49.94	-73.29	78	78028	0	0	0	0	0	0	0	0	0	0	0	0	0	0	0	0
98231	-49.91	-73.29	78	78028	0	0	0	0	0	0	0	0	0	0	0	0	0	0	0	0
98232	-49.89	-73.29	78	78028	0	0	0	0	0	0	0	0	0	0	0	0	0	0	0	0
98233	-49.86	-73.29	78	78028	0	0	0	0	0	0	0	0	0	0	0	0	0	0	0	0
98234	-49.84	-73.29	78	78028	0	0	0	0	0	0	0	0	0	0	0	0	0	0	0	0
98235	-49.81	-73.29	78	78028	0	0	0	0	0	0	0	0	0	0	0	0	0	0	0	0
98236	-49.79	-73.29	78	78028	0	0	0	0	0	0	0	0	0	0	0	0	0	0	0	0
98237	-49.76	-73.29	78	78028	0	0	0	0	0	0	0	0	0	0	0	0	0	0	0	0
98238	-49.74	-73.29	78	78028	0	0	0	0	0	0	0	0	0	0	0	0	0	0	0	0
98239	-49.71	-73.29	78	78028	0	0	0	0	0	0	0	0	0	0	0	0	0	0	0	0
98240	-49.69	-73.29	78	78028	0	0	0	0	0	0	0	0	0	0	0	0	0	0	0	0
98241	-49.66	-73.29	78	78028	0	0	0	0	0	0	0	0	0	0	0	0	0	0	0	0
98242	-49.64	-73.29	78	78028	0	0	0	0	0	0	0	0	0	0	0	0	0	0	0	0
98243	-49.61	-73.29	78	78028	0	0	0	0	0	0	0	0	0	0	0	0	0	0	0	0
98244	-49.59	-73.29	78	78028	0	0	0	0	0	0	0	0	0	0	0	0	0	0	0	0
98245	-49.56	-73.29	78	78028	0	0	0	0	0	0	0	0	0	0	0	0	0	0	0	0
98246	-49.54	-73.29	78	78028	0	0	0	0	0	0	0	0	0	0	0	0	0	0	0	0
98247	-49.51	-73.29	78	78028	0	0	0	0	0	0	0	0	0	0	0	0	0	0	0	0
98248	-49.49	-73.29	78	78028	0	0	0	0	0	0	0	0	0	0	0	0	0	0	0	0
98249	-49.46	-73.29	78	78028	0	0	0	0	0	0	0	0	0	0	0	0	0	0	0	0
98250	-49.44	-73.29	78	78028	0	0	0	0	0	0	0	0	0	0	0	0	0	0	0	0
98251	-49.41	-73.29	78	78028	0	0	0	0	0	0	0	0	0	0	0	0	0	0	0	0
98252	-49.39	-73.29	78	78028	0	0	0	0	0	0	0	0	0	0	0	0	0	0	0	0
98253	-49.36	-73.29	78	78028	0	0	0	0	0	0	0	0	0	0	0	0	0	0	0	0
98254	-49.34	-73.29	78	78028	0	0	0	0	0	0	0	0	0	0	0	0	0	0	0	0
98255	-49.31	-73.29	78	78028	0	0	0	0	0	0	0	0	0	0	0	0	0	0	0	0
98256	-49.29	-73.29	78	78028	0	0	0	0	0	0	0	0	0	0	0	0	0	0	0	0
98257	-49.26	-73.29	78	78028	0	0	0	0	0	0	0	0	0	0	0	0	0	0	0	0
98258	-49.24	-73.29	78	78028	0	0	0	0	0	0	0	0	0	0	0	0	0	0	0	0
99635	-50.84	-73.26	78	78028	0	0	0	0	0	0	0	0	0	0	0	0	0	0	0	0
99636	-50.81	-73.26	78	78028	0	0	0	0	0	0	0	0	0	0	0	0	0	0	0	0
99637	-50.79	-73.26	78	78028	0	0	0	0	0	0	0	0	0	0	0	0	0	0	0	0
99638	-50.76	-73.26	78	78028	0	0	0	0	0	0	0	0	0	0	0	0	0	0	0	0
99639	-50.74	-73.26	78	78028	0	0	0	0	0	0	0	0	0	0	0	0	0	0	0	0
99640	-50.71	-73.26	78	78028	0	0	0	0	0	0	0	0	0	0	0	0	0	0	0	0
99642	-50.66	-73.26	78	78028	0	0	0	0	0	0	0	0	0	0	0	0	0	0	0	0
99643	-50.64	-73.26	78	78028	0	0	0	0	0	0	0	0	0	0	0	0	0	0	0	0
99644	-50.61	-73.26	78	78028	0	0	0	0	0	0	0	0	0	0	0	0	0	0	0	0
99645	-50.59	-73.26	78	78028	0	0	0	0	0	0	0	0	0	0	0	0	0	0	0	0
99646	-50.56	-73.26	78	78028	0	0	0	0	0	0	0	0	0	0	0	0	0	0	0	0
99647	-50.54	-73.26	78	78028	0	0	0	0	0	0	0	0	0	0	0	0	0	0	0	0
99648	-50.51	-73.26	78	78028	0	0	0	0	0	0	0	0	0	0	0	0	0	0	0	0
99649	-50.49	-73.26	78	78028	0	0	0	0	0	0	0	0	0	0	0	0	0	0	0	0
99650	-50.46	-73.26	78	78028	0	0	0	0	0	0	0	0	0	0	0	0	0	0	0	0
99651	-50.44	-73.26	78	78028	0	0	0	0	0	0	0	0	0	0	0	0	0	0	0	0
99652	-50.41	-73.26	78	78028	0	0	0	0	0	0	0	0	0	0	0	0	0	0	0	0
99653	-50.39	-73.26	78	78028	0	0	0	0	0	0	0	0	0	0	0	0	0	0	0	0
99654	-50.36	-73.26	78	78028	0	0	0	0	0	0	0	0	0	0	0	0	0	0	0	0
99655	-50.34	-73.26	78	78028	0	0	0	0	0	0	0	0	0	0	0	0	0	0	0	0
99656	-50.31	-73.26	78	78028	0	0	0	0	0	0	0	0	0	0	0	0	0	0	0	0
99657	-50.29	-73.26	78	78028	0	0	0	0	0	0	0	0	0	0	0	0	0	0	0	0
99658	-50.26	-73.26	78	78028	0	0	0	0	0	0	0	0	0	0	0	0	0	0	0	0
99659	-50.24	-73.26	78	78028	0	0	0	0	0	0	0	0	0	0	0	0	0	0	0	0
99660	-50.21	-73.26	78	78028	0	0	0	0	0	0	0	0	0	0	0	0	0	0	0	0
99661	-50.19	-73.26	78	78028	0	0	0	0	0	0	0	0	0	0	0	0	0	0	0	0
99662	-50.16	-73.26	78	78028	0	0	0	0	0	0	0	0	0	0	0	0	0	0	0	0
99663	-50.14	-73.26	78	78028	0	0	0	0	0	0	0	0	0	0	0	0	0	0	0	0
99664	-50.11	-73.26	78	78028	0	0	0	0	0	0	0	0	0	0	0	0	0	0	0	0
99665	-50.09	-73.26	78	78028	0	0	0	0	0	0	0	0	0	0	0	0	0	0	0	0
99666	-50.06	-73.26	78	78028	0	0	0	0	0	0	0	0	0	0	0	0	0	0	0	0
99667	-50.04	-73.26	78	78028	0	0	0	0	0	0	0	0	0	0	0	0	0	0	0	0
99668	-50.01	-73.26	78	78028	0	0	0	0	0	0	0	0	0	0	0	0	0	0	0	0
99669	-49.99	-73.26	78	78028	0	0	0	0	0	0	0	0	0	0	0	0	0	0	0	0
99670	-49.96	-73.26	78	78028	0	0	0	0	0	0	0	0	0	0	0	0	0	0	0	0
99671	-49.94	-73.26	78	78028	0	0	0	0	0	0	0	0	0	0	0	0	0	0	0	0
99672	-49.91	-73.26	78	78028	0	0	0	0	0	0	0	0	0	0	0	0	0	0	0	0
99673	-49.89	-73.26	78	78028	0	0	0	0	0	0	0	0	0	0	0	0	0	0	0	0
99674	-49.86	-73.26	78	78028	0	0	0	0	0	0	0	0	0	0	0	0	0	0	0	0
99675	-49.84	-73.26	78	78028	0	0	0	0	0	0	0	0	0	0	0	0	0	0	0	0
99676	-49.81	-73.26	78	78028	0	0	0	0	0	0	0	0	0	0	0	0	0	0	0	0
99677	-49.79	-73.26	78	78028	0	0	0	0	0	0	0	0	0	0	0	0	0	0	0	0
99678	-49.76	-73.26	78	78028	0	0	0	0	0	0	0	0	0	0	0	0	0	0	0	0
99679	-49.74	-73.26	78	78028	0	0	0	0	0	0	0	0	0	0	0	0	0	0	0	0
99680	-49.71	-73.26	78	78028	0	0	0	0	0	0	0	0	0	0	0	0	0	0	0	0
99681	-49.69	-73.26	78	78028	0	0	0	0	0	0	0	0	0	0	0	0	0	0	0	0
99682	-49.66	-73.26	78	78028	0	0	0	0	0	0	0	0	0	0	0	0	0	0	0	0
99683	-49.64	-73.26	78	78028	0	0	0	0	0	0	0	0	0	0	0	0	0	0	0	0
99684	-49.61	-73.26	78	78028	0	0	0	0	0	0	0	0	0	0	0	0	0	0	0	0
99685	-49.59	-73.26	78	78028	0	0	0	0	0	0	0	0	0	0	0	0	0	0	0	0
99686	-49.56	-73.26	78	78028	0	0	0	0	0	0	0	0	0	0	0	0	0	0	0	0
99687	-49.54	-73.26	78	78028	0	0	0	0	0	0	0	0	0	0	0	0	0	0	0	0
99688	-49.51	-73.26	78	78028	0	0	0	0	0	0	0	0	0	0	0	0	0	0	0	0
99689	-49.49	-73.26	78	78028	0	0	0	0	0	0	0	0	0	0	0	0	0	0	0	0
99690	-49.46	-73.26	78	78028	0	0	0	0	0	0	0	0	0	0	0	0	0	0	0	0
99691	-49.44	-73.26	78	78028	0	0	0	0	0	0	0	0	0	0	0	0	0	0	0	0
99692	-49.41	-73.26	78	78028	0	0	0	0	0	0	0	0	0	0	0	0	0	0	0	0
99693	-49.39	-73.26	78	78028	0	0	0	0	0	0	0	0	0	0	0	0	0	0	0	0
99694	-49.36	-73.26	78	78028	0	0	0	0	0	0	0	0	0	0	0	0	0	0	0	0
99695	-49.34	-73.26	78	78028	0	0	0	0	0	0	0	0	0	0	0	0	0	0	0	0
99696	-49.31	-73.26	78	78028	0	0	0	0	0	0	0	0	0	0	0	0	0	0	0	0
99697	-49.29	-73.26	78	78028	0	0	0	0	0	0	0	0	0	0	0	0	0	0	0	0
99698	-49.26	-73.26	78	78028	0	0	0	0	0	0	0	0	0	0	0	0	0	0	0	0
99699	-49.24	-73.26	78	78028	0	0	0	0	0	0	0	0	0	0	0	0	0	0	0	0
101076	-50.84	-73.24	78	78028	0	0	0	0	0	0	0	0	0	0	0	0	0	0	0	0
101077	-50.81	-73.24	78	78028	0	0	0	0	0	0	0	0	0	0	0	0	0	0	0	0
101078	-50.79	-73.24	78	78028	0	0	0	0	0	0	0	0	0	0	0	0	0	0	0	0
101079	-50.76	-73.24	78	78028	0	0	0	0	0	0	0	0	0	0	0	0	0	0	0	0
101080	-50.74	-73.24	78	78028	0	0	0	0	0	0	0	0	0	0	0	0	0	0	0	0
101081	-50.71	-73.24	78	78028	0	0	0	0	0	0	0	0	0	0	0	0	0	0	0	0
101082	-50.69	-73.24	78	78028	0	0	0	0	0	0	0	0	0	0	0	0	0	0	0	0
101083	-50.66	-73.24	78	78028	0	0	0	0	0	0	0	0	0	0	0	0	0	0	0	0
101084	-50.64	-73.24	78	78028	0	0	0	0	0	0	0	0	0	0	0	0	0	0	0	0
101085	-50.61	-73.24	78	78028	0	0	0	0	0	0	0	0	0	0	0	0	0	0	0	0
101086	-50.59	-73.24	78	78028	0	0	0	0	0	0	0	0	0	0	0	0	0	0	0	0
101087	-50.56	-73.24	78	78028	0	0	0	0	0	0	0	0	0	0	0	0	0	0	0	0
101088	-50.54	-73.24	78	78028	0	0	0	0	0	0	0	0	0	0	0	0	0	0	0	0
101089	-50.51	-73.24	78	78028	0	0	0	0	0	0	0	0	0	0	0	0	0	0	0	0
101090	-50.49	-73.24	78	78028	0	0	0	0	0	0	0	0	0	0	0	0	0	0	0	0
101091	-50.46	-73.24	78	78028	0	0	0	0	0	0	0	0	0	0	0	0	0	0	0	0
101092	-50.44	-73.24	78	78028	0	0	0	0	0	0	0	0	0	0	0	0	0	0	0	0
101093	-50.41	-73.24	78	78028	0	0	0	0	0	0	0	0	0	0	0	0	0	0	0	0
101094	-50.39	-73.24	78	78028	0	0	0	0	0	0	0	0	0	0	0	0	0	0	0	0
101095	-50.36	-73.24	78	78028	0	0	0	0	0	0	0	0	0	0	0	0	0	0	0	0
101096	-50.34	-73.24	78	78028	0	0	0	0	0	0	0	0	0	0	0	0	0	0	0	0
101097	-50.31	-73.24	78	78028	0	0	0	0	0	0	0	0	0	0	0	0	0	0	0	0
101098	-50.29	-73.24	78	78028	0	0	0	0	0	0	0	0	0	0	0	0	0	0	0	0
101099	-50.26	-73.24	78	78028	0	0	0	0	0	0	0	0	0	0	0	0	0	0	0	0
101100	-50.24	-73.24	78	78028	0	0	0	0	0	0	0	0	0	0	0	0	0	0	0	0
101101	-50.21	-73.24	78	78028	0	0	0	0	0	0	0	0	0	0	0	0	0	0	0	0
101102	-50.19	-73.24	78	78028	0	0	0	0	0	0	0	0	0	0	0	0	0	0	0	0
101103	-50.16	-73.24	78	78028	0	0	0	0	0	0	0	0	0	0	0	0	0	0	0	0
101104	-50.14	-73.24	78	78028	0	0	0	0	0	0	0	0	0	0	0	0	0	0	0	0
101105	-50.11	-73.24	78	78028	0	0	0	0	0	0	0	0	0	0	0	0	0	0	0	0
101106	-50.09	-73.24	78	78028	0	0	0	0	0	0	0	0	0	0	0	0	0	0	0	0
101107	-50.06	-73.24	78	78028	0	0	0	0	0	0	0	0	0	0	0	0	0	0	0	0
101108	-50.04	-73.24	78	78028	0	0	0	0	0	0	0	0	0	0	0	0	0	0	0	0
101109	-50.01	-73.24	78	78028	0	0	0	0	0	0	0	0	0	0	0	0	0	0	0	0
101110	-49.99	-73.24	78	78028	0	0	0	0	0	0	0	0	0	0	0	0	0	0	0	0
101111	-49.96	-73.24	78	78028	0	0	0	0	0	0	0	0	0	0	0	0	0	0	0	0
101112	-49.94	-73.24	78	78028	0	0	0	0	0	0	0	0	0	0	0	0	0	0	0	0
101113	-49.91	-73.24	78	78028	0	0	0	0	0	0	0	0	0	0	0	0	0	0	0	0
101114	-49.89	-73.24	78	78028	0	0	0	0	0	0	0	0	0	0	0	0	0	0	0	0
101115	-49.86	-73.24	78	78028	0	0	0	0	0	0	0	0	0	0	0	0	0	0	0	0
101116	-49.84	-73.24	78	78028	0	0	0	0	0	0	0	0	0	0	0	0	0	0	0	0
101117	-49.81	-73.24	78	78028	0	0	0	0	0	0	0	0	0	0	0	0	0	0	0	0
101118	-49.79	-73.24	78	78028	0	0	0	0	0	0	0	0	0	0	0	0	0	0	0	0
101119	-49.76	-73.24	78	78028	0	0	0	0	0	0	0	0	0	0	0	0	0	0	0	0
101120	-49.74	-73.24	78	78028	0	0	0	0	0	0	0	0	0	0	0	0	0	0	0	0
101121	-49.71	-73.24	78	78028	0	0	0	0	0	0	0	0	0	0	0	0	0	0	0	0
101122	-49.69	-73.24	78	78028	0	0	0	0	0	0	0	0	0	0	0	0	0	0	0	0
101123	-49.66	-73.24	78	78028	0	0	0	0	0	0	0	0	0	0	0	0	0	0	0	0
101124	-49.64	-73.24	78	78028	0	0	0	0	0	0	0	0	0	0	0	0	0	0	0	0
101125	-49.61	-73.24	78	78028	0	0	0	0	0	0	0	0	0	0	0	0	0	0	0	0
101126	-49.59	-73.24	78	78028	0	0	0	0	0	0	0	0	0	0	0	0	0	0	0	0
101127	-49.56	-73.24	78	78028	0	0	0	0	0	0	0	0	0	0	0	0	0	0	0	0
101128	-49.54	-73.24	78	78028	0	0	0	0	0	0	0	0	0	0	0	0	0	0	0	0
101129	-49.51	-73.24	78	78028	0	0	0	0	0	0	0	0	0	0	0	0	0	0	0	0
101130	-49.49	-73.24	78	78028	0	0	0	0	0	0	0	0	0	0	0	0	0	0	0	0
101131	-49.46	-73.24	78	78028	0	0	0	0	0	0	0	0	0	0	0	0	0	0	0	0
101132	-49.44	-73.24	78	78028	0	0	0	0	0	0	0	0	0	0	0	0	0	0	0	0
101133	-49.41	-73.24	78	78028	0	0	0	0	0	0	0	0	0	0	0	0	0	0	0	0
101134	-49.39	-73.24	78	78028	0	0	0	0	0	0	0	0	0	0	0	0	0	0	0	0
101135	-49.36	-73.24	78	78028	0	0	0	0	0	0	0	0	0	0	0	0	0	0	0	0
101136	-49.34	-73.24	78	78028	0	0	0	0	0	0	0	0	0	0	0	0	0	0	0	0
101137	-49.31	-73.24	78	78028	0	0	0	0	0	0	0	0	0	0	0	0	0	0	0	0
101138	-49.29	-73.24	78	78028	0	0	0	0	0	0	0	0	0	0	0	0	0	0	0	0
101139	-49.26	-73.24	78	78028	0	0	0	0	0	0	0	0	0	0	0	0	0	0	0	0
101140	-49.24	-73.24	78	78028	0	0	0	0	0	0	0	0	0	0	0	0	0	0	0	0
102518	-50.81	-73.21	78	78028	0	0	0	0	0	0	0	0	0	0	0	0	0	0	0	0
102519	-50.79	-73.21	78	78028	0	0	0	0	0	0	0	0	0	0	0	0	0	0	0	0
102520	-50.76	-73.21	78	78028	0	0	0	0	0	0	0	0	0	0	0	0	0	0	0	0
102521	-50.74	-73.21	78	78028	0	0	0	0	0	0	0	0	0	0	0	0	0	0	0	0
102522	-50.71	-73.21	78	78028	0	0	0	0	0	0	0	0	0	0	0	0	0	0	0	0
102523	-50.69	-73.21	78	78028	0	0	0	0	0	0	0	0	0	0	0	0	0	0	0	0
102524	-50.66	-73.21	78	78028	0	0	0	0	0	0	0	0	0	0	0	0	0	0	0	0
102525	-50.64	-73.21	78	78028	0	0	0	0	0	0	0	0	0	0	0	0	0	0	0	0
102526	-50.61	-73.21	78	78028	0	0	0	0	0	0	0	0	0	0	0	0	0	0	0	0
102527	-50.59	-73.21	78	78028	0	0	0	0	0	0	0	0	0	0	0	0	0	0	0	0
102528	-50.56	-73.21	78	78028	0	0	0	0	0	0	0	0	0	0	0	0	0	0	0	0
102529	-50.54	-73.21	78	78028	0	0	0	0	0	0	0	0	0	0	0	0	0	0	0	0
102530	-50.51	-73.21	78	78028	0	0	0	0	0	0	0	0	0	0	0	0	0	0	0	0
102531	-50.49	-73.21	78	78028	0	0	0	0	0	0	0	0	0	0	0	0	0	0	0	0
102532	-50.46	-73.21	78	78028	0	0	0	0	0	0	0	0	0	0	0	0	0	0	0	0
102533	-50.44	-73.21	78	78028	0	0	0	0	0	0	0	0	0	0	0	0	0	0	0	0
102534	-50.41	-73.21	78	78028	0	0	0	0	0	0	0	0	0	0	0	0	0	0	0	0
102535	-50.39	-73.21	78	78028	0	0	0	0	0	0	0	0	0	0	0	0	0	0	0	0
102536	-50.36	-73.21	78	78028	0	0	0	0	0	0	0	0	0	0	0	0	0	0	0	0
102537	-50.34	-73.21	78	78028	0	0	0	0	0	0	0	0	0	0	0	0	0	0	0	0
102538	-50.31	-73.21	78	78028	0	0	0	0	0	0	0	0	0	0	0	0	0	0	0	0
102539	-50.29	-73.21	78	78028	0	0	0	0	0	0	0	0	0	0	0	0	0	0	0	0
102540	-50.26	-73.21	78	78028	0	0	0	0	0	0	0	0	0	0	0	0	0	0	0	0
102541	-50.24	-73.21	78	78028	0	0	0	0	0	0	0	0	0	0	0	0	0	0	0	0
102542	-50.21	-73.21	78	78028	0	0	0	0	0	0	0	0	0	0	0	0	0	0	0	0
102543	-50.19	-73.21	78	78028	0	0	0	0	0	0	0	0	0	0	0	0	0	0	0	0
102544	-50.16	-73.21	78	78028	0	0	0	0	0	0	0	0	0	0	0	0	0	0	0	0
102545	-50.14	-73.21	78	78028	0	0	0	0	0	0	0	0	0	0	0	0	0	0	0	0
102546	-50.11	-73.21	78	78028	0	0	0	0	0	0	0	0	0	0	0	0	0	0	0	0
102547	-50.09	-73.21	78	78028	0	0	0	0	0	0	0	0	0	0	0	0	0	0	0	0
102548	-50.06	-73.21	78	78028	0	0	0	0	0	0	0	0	0	0	0	0	0	0	0	0
102549	-50.04	-73.21	78	78028	0	0	0	0	0	0	0	0	0	0	0	0	0	0	0	0
102550	-50.01	-73.21	78	78028	0	0	0	0	0	0	0	0	0	0	0	0	0	0	0	0
102551	-49.99	-73.21	78	78028	0	0	0	0	0	0	0	0	0	0	0	0	0	0	0	0
102552	-49.96	-73.21	78	78028	0	0	0	0	0	0	0	0	0	0	0	0	0	0	0	0
102553	-49.94	-73.21	78	78028	0	0	0	0	0	0	0	0	0	0	0	0	0	0	0	0
102554	-49.91	-73.21	78	78028	0	0	0	0	0	0	0	0	0	0	0	0	0	0	0	0
102555	-49.89	-73.21	78	78028	0	0	0	0	0	0	0	0	0	0	0	0	0	0	0	0
102556	-49.86	-73.21	78	78028	0	0	0	0	0	0	0	0	0	0	0	0	0	0	0	0
102557	-49.84	-73.21	78	78028	0	0	0	0	0	0	0	0	0	0	0	0	0	0	0	0
102558	-49.81	-73.21	78	78028	0	0	0	0	0	0	0	0	0	0	0	0	0	0	0	0
102559	-49.79	-73.21	78	78028	0	0	0	0	0	0	0	0	0	0	0	0	0	0	0	0
102560	-49.76	-73.21	78	78028	0	0	0	0	0	0	0	0	0	0	0	0	0	0	0	0
102561	-49.74	-73.21	78	78028	0	0	0	0	0	0	0	0	0	0	0	0	0	0	0	0
102562	-49.71	-73.21	78	78028	0	0	0	0	0	0	0	0	0	0	0	0	0	0	0	0
102563	-49.69	-73.21	78	78028	0	0	0	0	0	0	0	0	0	0	0	0	0	0	0	0
102564	-49.66	-73.21	78	78028	0	0	0	0	0	0	0	0	0	0	0	0	0	0	0	0
102565	-49.64	-73.21	78	78028	0	0	0	0	0	0	0	0	0	0	0	0	0	0	0	0
102566	-49.61	-73.21	78	78028	0	0	0	0	0	0	0	0	0	0	0	0	0	0	0	0
102567	-49.59	-73.21	78	78028	0	0	0	0	0	0	0	0	0	0	0	0	0	0	0	0
102568	-49.56	-73.21	78	78028	0	0	0	0	0	0	0	0	0	0	0	0	0	0	0	0
102569	-49.54	-73.21	78	78028	0	0	0	0	0	0	0	0	0	0	0	0	0	0	0	0
102570	-49.51	-73.21	78	78028	0	0	0	0	0	0	0	0	0	0	0	0	0	0	0	0
102571	-49.49	-73.21	78	78028	0	0	0	0	0	0	0	0	0	0	0	0	0	0	0	0
102572	-49.46	-73.21	78	78028	0	0	0	0	0	0	0	0	0	0	0	0	0	0	0	0
102573	-49.44	-73.21	78	78028	0	0	0	0	0	0	0	0	0	0	0	0	0	0	0	0
102574	-49.41	-73.21	78	78028	0	0	0	0	0	0	0	0	0	0	0	0	0	0	0	0
102575	-49.39	-73.21	78	78028	0	0	0	0	0	0	0	0	0	0	0	0	0	0	0	0
102576	-49.36	-73.21	78	78028	0	0	0	0	0	0	0	0	0	0	0	0	0	0	0	0
102577	-49.34	-73.21	78	78028	0	0	0	0	0	0	0	0	0	0	0	0	0	0	0	0
102578	-49.31	-73.21	78	78028	0	0	0	0	0	0	0	0	0	0	0	0	0	0	0	0
102579	-49.29	-73.21	78	78028	0	0	0	0	0	0	0	0	0	0	0	0	0	0	0	0
102580	-49.26	-73.21	78	78028	0	0	0	0	0	0	0	0	0	0	0	0	0	0	0	0
103959	-50.81	-73.19	78	78028	0	0	0	0	0	0	0	0	0	0	0	0	0	0	0	0
103960	-50.79	-73.19	78	78028	0	0	0	0	0	0	0	0	0	0	0	0	0	0	0	0
103961	-50.76	-73.19	78	78028	0	0	0	0	0	0	0	0	0	0	0	0	0	0	0	0
103962	-50.74	-73.19	78	78028	0	0	0	0	0	0	0	0	0	0	0	0	0	0	0	0
103963	-50.71	-73.19	78	78028	0	0	0	0	0	0	0	0	0	0	0	0	0	0	0	0
103964	-50.69	-73.19	78	78028	0	0	0	0	0	0	0	0	0	0	0	0	0	0	0	0
103965	-50.66	-73.19	78	78028	0	0	0	0	0	0	0	0	0	0	0	0	0	0	0	0
103966	-50.64	-73.19	78	78028	0	0	0	0	0	0	0	0	0	0	0	0	0	0	0	0
103967	-50.61	-73.19	78	78028	0	0	0	0	0	0	0	0	0	0	0	0	0	0	0	0
103968	-50.59	-73.19	78	78028	0	0	0	0	0	0	0	0	0	0	0	0	0	0	0	0
103969	-50.56	-73.19	78	78028	0	0	0	0	0	0	0	0	0	0	0	0	0	0	0	0
103970	-50.54	-73.19	78	78028	0	0	0	0	0	0	0	0	0	0	0	0	0	0	0	0
103971	-50.51	-73.19	78	78028	0	0	0	0	0	0	0	0	0	0	0	0	0	0	0	0
103972	-50.49	-73.19	78	78028	0	0	0	0	0	0	0	0	0	0	0	0	0	0	0	0
103973	-50.46	-73.19	78	78028	0	0	0	0	0	0	0	0	0	0	0	0	0	0	0	0
103974	-50.44	-73.19	78	78028	0	0	0	0	0	0	0	0	0	0	0	0	0	0	0	0
103975	-50.41	-73.19	78	78028	0	0	0	0	0	0	0	0	0	0	0	0	0	0	0	0
103976	-50.39	-73.19	78	78028	0	0	0	0	0	0	0	0	0	0	0	0	0	0	0	0
103977	-50.36	-73.19	78	78028	0	0	0	0	0	0	0	0	0	0	0	0	0	0	0	0
103978	-50.34	-73.19	78	78028	0	0	0	0	0	0	0	0	0	0	0	0	0	0	0	0
103979	-50.31	-73.19	78	78028	0	0	0	0	0	0	0	0	0	0	0	0	0	0	0	0
103980	-50.29	-73.19	78	78028	0	0	0	0	0	0	0	0	0	0	0	0	0	0	0	0
103981	-50.26	-73.19	78	78028	0	0	0	0	0	0	0	0	0	0	0	0	0	0	0	0
103982	-50.24	-73.19	78	78028	0	0	0	0	0	0	0	0	0	0	0	0	0	0	0	0
103983	-50.21	-73.19	78	78028	0	0	0	0	0	0	0	0	0	0	0	0	0	0	0	0
103984	-50.19	-73.19	78	78028	0	0	0	0	0	0	0	0	0	0	0	0	0	0	0	0
103985	-50.16	-73.19	78	78028	0	0	0	0	0	0	0	0	0	0	0	0	0	0	0	0
103986	-50.14	-73.19	78	78028	0	0	0	0	0	0	0	0	0	0	0	0	0	0	0	0
103987	-50.11	-73.19	78	78028	0	0	0	0	0	0	0	0	0	0	0	0	0	0	0	0
103988	-50.09	-73.19	78	78028	0	0	0	0	0	0	0	0	0	0	0	0	0	0	0	0
103989	-50.06	-73.19	78	78028	0	0	0	0	0	0	0	0	0	0	0	0	0	0	0	0
103990	-50.04	-73.19	78	78028	0	0	0	0	0	0	0	0	0	0	0	0	0	0	0	0
103991	-50.01	-73.19	78	78028	0	0	0	0	0	0	0	0	0	0	0	0	0	0	0	0
103992	-49.99	-73.19	78	78028	0	0	0	0	0	0	0	0	0	0	0	0	0	0	0	0
103993	-49.96	-73.19	78	78028	0	0	0	0	0	0	0	0	0	0	0	0	0	0	0	0
103994	-49.94	-73.19	78	78028	0	0	0	0	0	0	0	0	0	0	0	0	0	0	0	0
103995	-49.91	-73.19	78	78028	0	0	0	0	0	0	0	0	0	0	0	0	0	0	0	0
103996	-49.89	-73.19	78	78028	0	0	0	0	0	0	0	0	0	0	0	0	0	0	0	0
103997	-49.86	-73.19	78	78028	0	0	0	0	0	0	0	0	0	0	0	0	0	0	0	0
103998	-49.84	-73.19	78	78028	0	0	0	0	0	0	0	0	0	0	0	0	0	0	0	0
103999	-49.81	-73.19	78	78028	0	0	0	0	0	0	0	0	0	0	0	0	0	0	0	0
104000	-49.79	-73.19	78	78028	0	0	0	0	0	0	0	0	0	0	0	0	0	0	0	0
104001	-49.76	-73.19	78	78028	0	0	0	0	0	0	0	0	0	0	0	0	0	0	0	0
104002	-49.74	-73.19	78	78028	0	0	0	0	0	0	0	0	0	0	0	0	0	0	0	0
104003	-49.71	-73.19	78	78028	0	0	0	0	0	0	0	0	0	0	0	0	0	0	0	0
104004	-49.69	-73.19	78	78028	0	0	0	0	0	0	0	0	0	0	0	0	0	0	0	0
104005	-49.66	-73.19	78	78028	0	0	0	0	0	0	0	0	0	0	0	0	0	0	0	0
104006	-49.64	-73.19	78	78028	0	0	0	0	0	0	0	0	0	0	0	0	0	0	0	0
104007	-49.61	-73.19	78	78028	0	0	0	0	0	0	0	0	0	0	0	0	0	0	0	0
104008	-49.59	-73.19	78	78028	0	0	0	0	0	0	0	0	0	0	0	0	0	0	0	0
104009	-49.56	-73.19	78	78028	0	0	0	0	0	0	0	0	0	0	0	0	0	0	0	0
104010	-49.54	-73.19	78	78028	0	0	0	0	0	0	0	0	0	0	0	0	0	0	0	0
104011	-49.51	-73.19	78	78028	0	0	0	0	0	0	0	0	0	0	0	0	0	0	0	0
104012	-49.49	-73.19	78	78028	0	0	0	0	0	0	0	0	0	0	0	0	0	0	0	0
104013	-49.46	-73.19	78	78028	0	0	0	0	0	0	0	0	0	0	0	0	0	0	0	0
104014	-49.44	-73.19	78	78028	0	0	0	0	0	0	0	0	0	0	0	0	0	0	0	0
104015	-49.41	-73.19	78	78028	0	0	0	0	0	0	0	0	0	0	0	0	0	0	0	0
104016	-49.39	-73.19	78	78028	0	0	0	0	0	0	0	0	0	0	0	0	0	0	0	0
104017	-49.36	-73.19	78	78028	0	0	0	0	0	0	0	0	0	0	0	0	0	0	0	0
104018	-49.34	-73.19	78	78028	0	0	0	0	0	0	0	0	0	0	0	0	0	0	0	0
104019	-49.31	-73.19	78	78028	0	0	0	0	0	0	0	0	0	0	0	0	0	0	0	0
104020	-49.29	-73.19	78	78028	0	0	0	0	0	0	0	0	0	0	0	0	0	0	0	0
104021	-49.26	-73.19	78	78028	0	0	0	0	0	0	0	0	0	0	0	0	0	0	0	0
105400	-50.81	-73.16	78	78028	0	0	0	0	0	0	0	0	0	0	0	0	0	0	0	0
105401	-50.79	-73.16	78	78028	0	0	0	0	0	0	0	0	0	0	0	0	0	0	0	0
105402	-50.76	-73.16	78	78028	0	0	0	0	0	0	0	0	0	0	0	0	0	0	0	0
105403	-50.74	-73.16	78	78028	0	0	0	0	0	0	0	0	0	0	0	0	0	0	0	0
105404	-50.71	-73.16	78	78028	0	0	0	0	0	0	0	0	0	0	0	0	0	0	0	0
105405	-50.69	-73.16	78	78028	0	0	0	0	0	0	0	0	0	0	0	0	0	0	0	0
105406	-50.66	-73.16	78	78028	0	0	0	0	0	0	0	0	0	0	0	0	0	0	0	0
105407	-50.64	-73.16	78	78028	0	0	0	0	0	0	0	0	0	0	0	0	0	0	0	0
105408	-50.61	-73.16	78	78028	0	0	0	0	0	0	0	0	0	0	0	0	0	0	0	0
105409	-50.59	-73.16	78	78028	0	0	0	0	0	0	0	0	0	0	0	0	0	0	0	0
105410	-50.56	-73.16	78	78028	0	0	0	0	0	0	0	0	0	0	0	0	0	0	0	0
105411	-50.54	-73.16	78	78028	0	0	0	0	0	0	0	0	0	0	0	0	0	0	0	0
105412	-50.51	-73.16	78	78028	0	0	0	0	0	0	0	0	0	0	0	0	0	0	0	0
105413	-50.49	-73.16	78	78028	0	0	0	0	0	0	0	0	0	0	0	0	0	0	0	0
105414	-50.46	-73.16	78	78028	0	0	0	0	0	0	0	0	0	0	0	0	0	0	0	0
105415	-50.44	-73.16	78	78028	0	0	0	0	0	0	0	0	0	0	0	0	0	0	0	0
105416	-50.41	-73.16	78	78028	0	0	0	0	0	0	0	0	0	0	0	0	0	0	0	0
105417	-50.39	-73.16	78	78028	0	0	0	0	0	0	0	0	0	0	0	0	0	0	0	0
105418	-50.36	-73.16	78	78028	0	0	0	0	0	0	0	0	0	0	0	0	0	0	0	0
105419	-50.34	-73.16	78	78028	0	0	0	0	0	0	0	0	0	0	0	0	0	0	0	0
105420	-50.31	-73.16	78	78028	0	0	0	0	0	0	0	0	0	0	0	0	0	0	0	0
105421	-50.29	-73.16	78	78028	0	0	0	0	0	0	0	0	0	0	0	0	0	0	0	0
105422	-50.26	-73.16	78	78028	0	0	0	0	0	0	0	0	0	0	0	0	0	0	0	0
105423	-50.24	-73.16	78	78028	0	0	0	0	0	0	0	0	0	0	0	0	0	0	0	0
105424	-50.21	-73.16	78	78028	0	0	0	0	0	0	0	0	0	0	0	0	0	0	0	0
105425	-50.19	-73.16	78	78028	0	0	0	0	0	0	0	0	0	0	0	0	0	0	0	0
105426	-50.16	-73.16	78	78028	0	0	0	0	0	0	0	0	0	0	0	0	0	0	0	0
105427	-50.14	-73.16	78	78028	0	0	0	0	0	0	0	0	0	0	0	0	0	0	0	0
105428	-50.11	-73.16	78	78028	0	0	0	0	0	0	0	0	0	0	0	0	0	0	0	0
105429	-50.09	-73.16	78	78028	0	0	0	0	0	0	0	0	0	0	0	0	0	0	0	0
105430	-50.06	-73.16	78	78028	0	0	0	0	0	0	0	0	0	0	0	0	0	0	0	0
105431	-50.04	-73.16	78	78028	0	0	0	0	0	0	0	0	0	0	0	0	0	0	0	0
105432	-50.01	-73.16	78	78028	0	0	0	0	0	0	0	0	0	0	0	0	0	0	0	0
105433	-49.99	-73.16	78	78028	0	0	0	0	0	0	0	0	0	0	0	0	0	0	0	0
105434	-49.96	-73.16	78	78028	0	0	0	0	0	0	0	0	0	0	0	0	0	0	0	0
105435	-49.94	-73.16	78	78028	0	0	0	0	0	0	0	0	0	0	0	0	0	0	0	0
105436	-49.91	-73.16	78	78028	0	0	0	0	0	0	0	0	0	0	0	0	0	0	0	0
105437	-49.89	-73.16	78	78028	0	0	0	0	0	0	0	0	0	0	0	0	0	0	0	0
105438	-49.86	-73.16	78	78028	0	0	0	0	0	0	0	0	0	0	0	0	0	0	0	0
105439	-49.84	-73.16	78	78028	0	0	0	0	0	0	0	0	0	0	0	0	0	0	0	0
105440	-49.81	-73.16	78	78028	0	0	0	0	0	0	0	0	0	0	0	0	0	0	0	0
105441	-49.79	-73.16	78	78028	0	0	0	0	0	0	0	0	0	0	0	0	0	0	0	0
105442	-49.76	-73.16	78	78028	0	0	0	0	0	0	0	0	0	0	0	0	0	0	0	0
105443	-49.74	-73.16	78	78028	0	0	0	0	0	0	0	0	0	0	0	0	0	0	0	0
105444	-49.71	-73.16	78	78028	0	0	0	0	0	0	0	0	0	0	0	0	0	0	0	0
105445	-49.69	-73.16	78	78028	0	0	0	0	0	0	0	0	0	0	0	0	0	0	0	0
105446	-49.66	-73.16	78	78028	0	0	0	0	0	0	0	0	0	0	0	0	0	0	0	0
105447	-49.64	-73.16	78	78028	0	0	0	0	0	0	0	0	0	0	0	0	0	0	0	0
105448	-49.61	-73.16	78	78028	0	0	0	0	0	0	0	0	0	0	0	0	0	0	0	0
105449	-49.59	-73.16	78	78028	0	0	0	0	0	0	0	0	0	0	0	0	0	0	0	0
105450	-49.56	-73.16	78	78028	0	0	0	0	0	0	0	0	0	0	0	0	0	0	0	0
105451	-49.54	-73.16	78	78028	0	0	0	0	0	0	0	0	0	0	0	0	0	0	0	0
105452	-49.51	-73.16	78	78028	0	0	0	0	0	0	0	0	0	0	0	0	0	0	0	0
105453	-49.49	-73.16	78	78028	0	0	0	0	0	0	0	0	0	0	0	0	0	0	0	0
105454	-49.46	-73.16	78	78028	0	0	0	0	0	0	0	0	0	0	0	0	0	0	0	0
105455	-49.44	-73.16	78	78028	0	0	0	0	0	0	0	0	0	0	0	0	0	0	0	0
105456	-49.41	-73.16	78	78028	0	0	0	0	0	0	0	0	0	0	0	0	0	0	0	0
105457	-49.39	-73.16	78	78028	0	0	0	0	0	0	0	0	0	0	0	0	0	0	0	0
105458	-49.36	-73.16	78	78028	0	0	0	0	0	0	0	0	0	0	0	0	0	0	0	0
105459	-49.34	-73.16	78	78028	0	0	0	0	0	0	0	0	0	0	0	0	0	0	0	0
105460	-49.31	-73.16	78	78028	0	0	0	0	0	0	0	0	0	0	0	0	0	0	0	0
105461	-49.29	-73.16	78	78028	0	0	0	0	0	0	0	0	0	0	0	0	0	0	0	0
105462	-49.26	-73.16	78	78028	0	0	0	0	0	0	0	0	0	0	0	0	0	0	0	0
105463	-49.24	-73.16	78	78028	0	0	0	0	0	0	0	0	0	0	0	0	0	0	0	0
105464	-49.21	-73.16	78	78028	0	0	0	0	0	0	0	0	0	0	0	0	0	0	0	0
106842	-50.79	-73.14	78	78028	0	0	0	0	0	0	0	0	0	0	0	0	0	0	0	0
106843	-50.76	-73.14	78	78028	0	0	0	0	0	0	0	0	0	0	0	0	0	0	0	0
106844	-50.74	-73.14	78	78028	0	0	0	0	0	0	0	0	0	0	0	0	0	0	0	0
106845	-50.71	-73.14	78	78028	0	0	0	0	0	0	0	0	0	0	0	0	0	0	0	0
106846	-50.69	-73.14	78	78028	0	0	0	0	0	0	0	0	0	0	0	0	0	0	0	0
106847	-50.66	-73.14	78	78028	0	0	0	0	0	0	0	0	0	0	0	0	0	0	0	0
106848	-50.64	-73.14	78	78028	0	0	0	0	0	0	0	0	0	0	0	0	0	0	0	0
106849	-50.61	-73.14	78	78028	0	0	0	0	0	0	0	0	0	0	0	0	0	0	0	0
106850	-50.59	-73.14	78	78028	0	0	0	0	0	0	0	0	0	0	0	0	0	0	0	0
106851	-50.56	-73.14	78	78028	0	0	0	0	0	0	0	0	0	0	0	0	0	0	0	0
106852	-50.54	-73.14	78	78028	0	0	0	0	0	0	0	0	0	0	0	0	0	0	0	0
106853	-50.51	-73.14	78	78028	0	0	0	0	0	0	0	0	0	0	0	0	0	0	0	0
106854	-50.49	-73.14	78	78028	0	0	0	0	0	0	0	0	0	0	0	0	0	0	0	0
106855	-50.46	-73.14	78	78028	0	0	0	0	0	0	0	0	0	0	0	0	0	0	0	0
106856	-50.44	-73.14	78	78028	0	0	0	0	0	0	0	0	0	0	0	0	0	0	0	0
106857	-50.41	-73.14	78	78028	0	0	0	0	0	0	0	0	0	0	0	0	0	0	0	0
106858	-50.39	-73.14	78	78028	0	0	0	0	0	0	0	0	0	0	0	0	0	0	0	0
106859	-50.36	-73.14	78	78028	0	0	0	0	0	0	0	0	0	0	0	0	0	0	0	0
106860	-50.34	-73.14	78	78028	0	0	0	0	0	0	0	0	0	0	0	0	0	0	0	0
106861	-50.31	-73.14	78	78028	0	0	0	0	0	0	0	0	0	0	0	0	0	0	0	0
106862	-50.29	-73.14	78	78028	0	0	0	0	0	0	0	0	0	0	0	0	0	0	0	0
106863	-50.26	-73.14	78	78028	0	0	0	0	0	0	0	0	0	0	0	0	0	0	0	0
106864	-50.24	-73.14	78	78028	0	0	0	0	0	0	0	0	0	0	0	0	0	0	0	0
106865	-50.21	-73.14	78	78028	0	0	0	0	0	0	0	0	0	0	0	0	0	0	0	0
106866	-50.19	-73.14	78	78028	0	0	0	0	0	0	0	0	0	0	0	0	0	0	0	0
106867	-50.16	-73.14	78	78028	0	0	0	0	0	0	0	0	0	0	0	0	0	0	0	0
106868	-50.14	-73.14	78	78028	0	0	0	0	0	0	0	0	0	0	0	0	0	0	0	0
106869	-50.11	-73.14	78	78028	0	0	0	0	0	0	0	0	0	0	0	0	0	0	0	0
106870	-50.09	-73.14	78	78028	0	0	0	0	0	0	0	0	0	0	0	0	0	0	0	0
106871	-50.06	-73.14	78	78028	0	0	0	0	0	0	0	0	0	0	0	0	0	0	0	0
106872	-50.04	-73.14	78	78028	0	0	0	0	0	0	0	0	0	0	0	0	0	0	0	0
106873	-50.01	-73.14	78	78028	0	0	0	0	0	0	0	0	0	0	0	0	0	0	0	0
106874	-49.99	-73.14	78	78028	0	0	0	0	0	0	0	0	0	0	0	0	0	0	0	0
106875	-49.96	-73.14	78	78028	0	0	0	0	0	0	0	0	0	0	0	0	0	0	0	0
106876	-49.94	-73.14	78	78028	0	0	0	0	0	0	0	0	0	0	0	0	0	0	0	0
106877	-49.91	-73.14	78	78028	0	0	0	0	0	0	0	0	0	0	0	0	0	0	0	0
106878	-49.89	-73.14	78	78028	0	0	0	0	0	0	0	0	0	0	0	0	0	0	0	0
106879	-49.86	-73.14	78	78028	0	0	0	0	0	0	0	0	0	0	0	0	0	0	0	0
106880	-49.84	-73.14	78	78028	0	0	0	0	0	0	0	0	0	0	0	0	0	0	0	0
106881	-49.81	-73.14	78	78028	0	0	0	0	0	0	0	0	0	0	0	0	0	0	0	0
106882	-49.79	-73.14	78	78028	0	0	0	0	0	0	0	0	0	0	0	0	0	0	0	0
106883	-49.76	-73.14	78	78028	0	0	0	0	0	0	0	0	0	0	0	0	0	0	0	0
106884	-49.74	-73.14	78	78028	0	0	0	0	0	0	0	0	0	0	0	0	0	0	0	0
106885	-49.71	-73.14	78	78028	0	0	0	0	0	0	0	0	0	0	0	0	0	0	0	0
106886	-49.69	-73.14	78	78028	0	0	0	0	0	0	0	0	0	0	0	0	0	0	0	0
106887	-49.66	-73.14	78	78028	0	0	0	0	0	0	0	0	0	0	0	0	0	0	0	0
106888	-49.64	-73.14	78	78028	0	0	0	0	0	0	0	0	0	0	0	0	0	0	0	0
106889	-49.61	-73.14	78	78028	0	0	0	0	0	0	0	0	0	0	0	0	0	0	0	0
106890	-49.59	-73.14	78	78028	0	0	0	0	0	0	0	0	0	0	0	0	0	0	0	0
106891	-49.56	-73.14	78	78028	0	0	0	0	0	0	0	0	0	0	0	0	0	0	0	0
106892	-49.54	-73.14	78	78028	0	0	0	0	0	0	0	0	0	0	0	0	0	0	0	0
106893	-49.51	-73.14	78	78028	0	0	0	0	0	0	0	0	0	0	0	0	0	0	0	0
106894	-49.49	-73.14	78	78028	0	0	0	0	0	0	0	0	0	0	0	0	0	0	0	0
106895	-49.46	-73.14	78	78028	0	0	0	0	0	0	0	0	0	0	0	0	0	0	0	0
106896	-49.44	-73.14	78	78028	0	0	0	0	0	0	0	0	0	0	0	0	0	0	0	0
106897	-49.41	-73.14	78	78028	0	0	0	0	0	0	0	0	0	0	0	0	0	0	0	0
106898	-49.39	-73.14	78	78028	0	0	0	0	0	0	0	0	0	0	0	0	0	0	0	0
106899	-49.36	-73.14	78	78028	0	0	0	0	0	0	0	0	0	0	0	0	0	0	0	0
106900	-49.34	-73.14	78	78028	0	0	0	0	0	0	0	0	0	0	0	0	0	0	0	0
106901	-49.31	-73.14	78	78028	0	0	0	0	0	0	0	0	0	0	0	0	0	0	0	0
106902	-49.29	-73.14	78	78028	0	0	0	0	0	0	0	0	0	0	0	0	0	0	0	0
106903	-49.26	-73.14	78	78028	0	0	0	0	0	0	0	0	0	0	0	0	0	0	0	0
106904	-49.24	-73.14	78	78028	0	0	0	0	0	0	0	0	0	0	0	0	0	0	0	0
106905	-49.21	-73.14	78	78028	0	0	0	0	0	0	0	0	0	0	0	0	0	0	0	0
106906	-49.19	-73.14	78	78028	0	0	0	0	0	0	0	0	0	0	0	0	0	0	0	0
106907	-49.16	-73.14	78	78028	0	0	0	0	0	0	0	0	0	0	0	0	0	0	0	0
108283	-50.79	-73.11	78	78028	0	0	0	0	0	0	0	0	0	0	0	0	0	0	0	0
108284	-50.76	-73.11	78	78028	0	0	0	0	0	0	0	0	0	0	0	0	0	0	0	0
108285	-50.74	-73.11	78	78028	0	0	0	0	0	0	0	0	0	0	0	0	0	0	0	0
108286	-50.71	-73.11	78	78028	0	0	0	0	0	0	0	0	0	0	0	0	0	0	0	0
108287	-50.69	-73.11	78	78028	0	0	0	0	0	0	0	0	0	0	0	0	0	0	0	0
108288	-50.66	-73.11	78	78028	0	0	0	0	0	0	0	0	0	0	0	0	0	0	0	0
108289	-50.64	-73.11	78	78028	0	0	0	0	0	0	0	0	0	0	0	0	0	0	0	0
108290	-50.61	-73.11	78	78028	0	0	0	0	0	0	0	0	0	0	0	0	0	0	0	0
108291	-50.59	-73.11	78	78028	0	0	0	0	0	0	0	0	0	0	0	0	0	0	0	0
108292	-50.56	-73.11	78	78028	0	0	0	0	0	0	0	0	0	0	0	0	0	0	0	0
108293	-50.54	-73.11	78	78028	0	0	0	0	0	0	0	0	0	0	0	0	0	0	0	0
108294	-50.51	-73.11	78	78028	0	0	0	0	0	0	0	0	0	0	0	0	0	0	0	0
108295	-50.49	-73.11	78	78028	0	0	0	0	0	0	0	0	0	0	0	0	0	0	0	0
108296	-50.46	-73.11	78	78028	0	0	0	0	0	0	0	0	0	0	0	0	0	0	0	0
108297	-50.44	-73.11	78	78028	0	0	0	0	0	0	0	0	0	0	0	0	0	0	0	0
108298	-50.41	-73.11	78	78028	0	0	0	0	0	0	0	0	0	0	0	0	0	0	0	0
108299	-50.39	-73.11	78	78028	0	0	0	0	0	0	0	0	0	0	0	0	0	0	0	0
108300	-50.36	-73.11	78	78028	0	0	0	0	0	0	0	0	0	0	0	0	0	0	0	0
108301	-50.34	-73.11	78	78028	0	0	0	0	0	0	0	0	0	0	0	0	0	0	0	0
108302	-50.31	-73.11	78	78028	0	0	0	0	0	0	0	0	0	0	0	0	0	0	0	0
108303	-50.29	-73.11	78	78028	0	0	0	0	0	0	0	0	0	0	0	0	0	0	0	0
108304	-50.26	-73.11	78	78028	0	0	0	0	0	0	0	0	0	0	0	0	0	0	0	0
108305	-50.24	-73.11	78	78028	0	0	0	0	0	0	0	0	0	0	0	0	0	0	0	0
108306	-50.21	-73.11	78	78028	0	0	0	0	0	0	0	0	0	0	0	0	0	0	0	0
108307	-50.19	-73.11	78	78028	0	0	0	0	0	0	0	0	0	0	0	0	0	0	0	0
108308	-50.16	-73.11	78	78028	0	0	0	0	0	0	0	0	0	0	0	0	0	0	0	0
108309	-50.14	-73.11	78	78028	0	0	0	0	0	0	0	0	0	0	0	0	0	0	0	0
108310	-50.11	-73.11	78	78028	0	0	0	0	0	0	0	0	0	0	0	0	0	0	0	0
108311	-50.09	-73.11	78	78028	0	0	0	0	0	0	0	0	0	0	0	0	0	0	0	0
108312	-50.06	-73.11	78	78028	0	0	0	0	0	0	0	0	0	0	0	0	0	0	0	0
108313	-50.04	-73.11	78	78028	0	0	0	0	0	0	0	0	0	0	0	0	0	0	0	0
108314	-50.01	-73.11	78	78028	0	0	0	0	0	0	0	0	0	0	0	0	0	0	0	0
108315	-49.99	-73.11	78	78028	0	0	0	0	0	0	0	0	0	0	0	0	0	0	0	0
108316	-49.96	-73.11	78	78028	0	0	0	0	0	0	0	0	0	0	0	0	0	0	0	0
108317	-49.94	-73.11	78	78028	0	0	0	0	0	0	0	0	0	0	0	0	0	0	0	0
108318	-49.91	-73.11	78	78028	0	0	0	0	0	0	0	0	0	0	0	0	0	0	0	0
108319	-49.89	-73.11	78	78028	0	0	0	0	0	0	0	0	0	0	0	0	0	0	0	0
108320	-49.86	-73.11	78	78028	0	0	0	0	0	0	0	0	0	0	0	0	0	0	0	0
108321	-49.84	-73.11	78	78028	0	0	0	0	0	0	0	0	0	0	0	0	0	0	0	0
108322	-49.81	-73.11	78	78028	0	0	0	0	0	0	0	0	0	0	0	0	0	0	0	0
108323	-49.79	-73.11	78	78028	0	0	0	0	0	0	0	0	0	0	0	0	0	0	0	0
108324	-49.76	-73.11	78	78028	0	0	0	0	0	0	0	0	0	0	0	0	0	0	0	0
108325	-49.74	-73.11	78	78028	0	0	0	0	0	0	0	0	0	0	0	0	0	0	0	0
108326	-49.71	-73.11	78	78028	0	0	0	0	0	0	0	0	0	0	0	0	0	0	0	0
108327	-49.69	-73.11	78	78028	0	0	0	0	0	0	0	0	0	0	0	0	0	0	0	0
108328	-49.66	-73.11	78	78028	0	0	0	0	0	0	0	0	0	0	0	0	0	0	0	0
108329	-49.64	-73.11	78	78028	0	0	0	0	0	0	0	0	0	0	0	0	0	0	0	0
108330	-49.61	-73.11	78	78028	0	0	0	0	0	0	0	0	0	0	0	0	0	0	0	0
108331	-49.59	-73.11	78	78028	0	0	0	0	0	0	0	0	0	0	0	0	0	0	0	0
108332	-49.56	-73.11	78	78028	0	0	0	0	0	0	0	0	0	0	0	0	0	0	0	0
108333	-49.54	-73.11	78	78028	0	0	0	0	0	0	0	0	0	0	0	0	0	0	0	0
108334	-49.51	-73.11	78	78028	0	0	0	0	0	0	0	0	0	0	0	0	0	0	0	0
108335	-49.49	-73.11	78	78028	0	0	0	0	0	0	0	0	0	0	0	0	0	0	0	0
108336	-49.46	-73.11	78	78028	0	0	0	0	0	0	0	0	0	0	0	0	0	0	0	0
108337	-49.44	-73.11	78	78028	0	0	0	0	0	0	0	0	0	0	0	0	0	0	0	0
108338	-49.41	-73.11	78	78028	0	0	0	0	0	0	0	0	0	0	0	0	0	0	0	0
108339	-49.39	-73.11	78	78028	0	0	0	0	0	0	0	0	0	0	0	0	0	0	0	0
108340	-49.36	-73.11	78	78028	0	0	0	0	0	0	0	0	0	0	0	0	0	0	0	0
108341	-49.34	-73.11	78	78028	0	0	0	0	0	0	0	0	0	0	0	0	0	0	0	0
108342	-49.31	-73.11	78	78028	0	0	0	0	0	0	0	0	0	0	0	0	0	0	0	0
108343	-49.29	-73.11	78	78028	0	0	0	0	0	0	0	0	0	0	0	0	0	0	0	0
108344	-49.26	-73.11	78	78028	0	0	0	0	0	0	0	0	0	0	0	0	0	0	0	0
108345	-49.24	-73.11	78	78028	0	0	0	0	0	0	0	0	0	0	0	0	0	0	0	0
108346	-49.21	-73.11	78	78028	0	0	0	0	0	0	0	0	0	0	0	0	0	0	0	0
108347	-49.19	-73.11	78	78028	0	0	0	0	0	0	0	0	0	0	0	0	0	0	0	0
108348	-49.16	-73.11	78	78028	0	0	0	0	0	0	0	0	0	0	0	0	0	0	0	0
108349	-49.14	-73.11	78	78028	0	0	0	0	0	0	0	0	0	0	0	0	0	0	0	0
109724	-50.79	-73.09	78	78028	0	0	0	0	0	0	0	0	0	0	0	0	0	0	0	0
109725	-50.76	-73.09	78	78028	0	0	0	0	0	0	0	0	0	0	0	0	0	0	0	0
109726	-50.74	-73.09	78	78028	0	0	0	0	0	0	0	0	0	0	0	0	0	0	0	0
109727	-50.71	-73.09	78	78028	0	0	0	0	0	0	0	0	0	0	0	0	0	0	0	0
109728	-50.69	-73.09	78	78028	0	0	0	0	0	0	0	0	0	0	0	0	0	0	0	0
109729	-50.66	-73.09	78	78028	0	0	0	0	0	0	0	0	0	0	0	0	0	0	0	0
109730	-50.64	-73.09	78	78028	0	0	0	0	0	0	0	0	0	0	0	0	0	0	0	0
109731	-50.61	-73.09	78	78028	0	0	0	0	0	0	0	0	0	0	0	0	0	0	0	0
109732	-50.59	-73.09	78	78028	0	0	0	0	0	0	0	0	0	0	0	0	0	0	0	0
109733	-50.56	-73.09	78	78028	0	0	0	0	0	0	0	0	0	0	0	0	0	0	0	0
109734	-50.54	-73.09	78	78028	0	0	0	0	0	0	0	0	0	0	0	0	0	0	0	0
109735	-50.51	-73.09	78	78028	0	0	0	0	0	0	0	0	0	0	0	0	0	0	0	0
109736	-50.49	-73.09	78	78028	0	0	0	0	0	0	0	0	0	0	0	0	0	0	0	0
109737	-50.46	-73.09	78	78028	0	0	0	0	0	0	0	0	0	0	0	0	0	0	0	0
109738	-50.44	-73.09	78	78028	0	0	0	0	0	0	0	0	0	0	0	0	0	0	0	0
109739	-50.41	-73.09	78	78028	0	0	0	0	0	0	0	0	0	0	0	0	0	0	0	0
109740	-50.39	-73.09	78	78028	0	0	0	0	0	0	0	0	0	0	0	0	0	0	0	0
109741	-50.36	-73.09	78	78028	0	0	0	0	0	0	0	0	0	0	0	0	0	0	0	0
109742	-50.34	-73.09	78	78028	0	0	0	0	0	0	0	0	0	0	0	0	0	0	0	0
109743	-50.31	-73.09	78	78028	0	0	0	0	0	0	0	0	0	0	0	0	0	0	0	0
109744	-50.29	-73.09	78	78028	0	0	0	0	0	0	0	0	0	0	0	0	0	0	0	0
109745	-50.26	-73.09	78	78028	0	0	0	0	0	0	0	0	0	0	0	0	0	0	0	0
109746	-50.24	-73.09	78	78028	0	0	0	0	0	0	0	0	0	0	0	0	0	0	0	0
109747	-50.21	-73.09	78	78028	0	0	0	0	0	0	0	0	0	0	0	0	0	0	0	0
109748	-50.19	-73.09	78	78028	0	0	0	0	0	0	0	0	0	0	0	0	0	0	0	0
109749	-50.16	-73.09	78	78028	0	0	0	0	0	0	0	0	0	0	0	0	0	0	0	0
109750	-50.14	-73.09	78	78028	0	0	0	0	0	0	0	0	0	0	0	0	0	0	0	0
109751	-50.11	-73.09	78	78028	0	0	0	0	0	0	0	0	0	0	0	0	0	0	0	0
109752	-50.09	-73.09	78	78028	0	0	0	0	0	0	0	0	0	0	0	0	0	0	0	0
109753	-50.06	-73.09	78	78028	0	0	0	0	0	0	0	0	0	0	0	0	0	0	0	0
109754	-50.04	-73.09	78	78028	0	0	0	0	0	0	0	0	0	0	0	0	0	0	0	0
109755	-50.01	-73.09	78	78028	0	0	0	0	0	0	0	0	0	0	0	0	0	0	0	0
109756	-49.99	-73.09	78	78028	0	0	0	0	0	0	0	0	0	0	0	0	0	0	0	0
109757	-49.96	-73.09	78	78028	0	0	0	0	0	0	0	0	0	0	0	0	0	0	0	0
109758	-49.94	-73.09	78	78028	0	0	0	0	0	0	0	0	0	0	0	0	0	0	0	0
109759	-49.91	-73.09	78	78028	0	0	0	0	0	0	0	0	0	0	0	0	0	0	0	0
109760	-49.89	-73.09	78	78028	0	0	0	0	0	0	0	0	0	0	0	0	0	0	0	0
109761	-49.86	-73.09	78	78028	0	0	0	0	0	0	0	0	0	0	0	0	0	0	0	0
109762	-49.84	-73.09	78	78028	0	0	0	0	0	0	0	0	0	0	0	0	0	0	0	0
109763	-49.81	-73.09	78	78028	0	0	0	0	0	0	0	0	0	0	0	0	0	0	0	0
109764	-49.79	-73.09	78	78028	0	0	0	0	0	0	0	0	0	0	0	0	0	0	0	0
109765	-49.76	-73.09	78	78028	0	0	0	0	0	0	0	0	0	0	0	0	0	0	0	0
109766	-49.74	-73.09	78	78028	0	0	0	0	0	0	0	0	0	0	0	0	0	0	0	0
109767	-49.71	-73.09	78	78028	0	0	0	0	0	0	0	0	0	0	0	0	0	0	0	0
109768	-49.69	-73.09	78	78028	0	0	0	0	0	0	0	0	0	0	0	0	0	0	0	0
109769	-49.66	-73.09	78	78028	0	0	0	0	0	0	0	0	0	0	0	0	0	0	0	0
109770	-49.64	-73.09	78	78028	0	0	0	0	0	0	0	0	0	0	0	0	0	0	0	0
109771	-49.61	-73.09	78	78028	0	0	0	0	0	0	0	0	0	0	0	0	0	0	0	0
109772	-49.59	-73.09	78	78028	0	0	0	0	0	0	0	0	0	0	0	0	0	0	0	0
109773	-49.56	-73.09	78	78028	0	0	0	0	0	0	0	0	0	0	0	0	0	0	0	0
109774	-49.54	-73.09	78	78028	0	0	0	0	0	0	0	0	0	0	0	0	0	0	0	0
109775	-49.51	-73.09	78	78028	0	0	0	0	0	0	0	0	0	0	0	0	0	0	0	0
109776	-49.49	-73.09	78	78028	0	0	0	0	0	0	0	0	0	0	0	0	0	0	0	0
109777	-49.46	-73.09	78	78028	0	0	0	0	0	0	0	0	0	0	0	0	0	0	0	0
109778	-49.44	-73.09	78	78028	0	0	0	0	0	0	0	0	0	0	0	0	0	0	0	0
109779	-49.41	-73.09	78	78028	0	0	0	0	0	0	0	0	0	0	0	0	0	0	0	0
109780	-49.39	-73.09	78	78028	0	0	0	0	0	0	0	0	0	0	0	0	0	0	0	0
109781	-49.36	-73.09	78	78028	0	0	0	0	0	0	0	0	0	0	0	0	0	0	0	0
109782	-49.34	-73.09	78	78028	0	0	0	0	0	0	0	0	0	0	0	0	0	0	0	0
109783	-49.31	-73.09	78	78028	0	0	0	0	0	0	0	0	0	0	0	0	0	0	0	0
109784	-49.29	-73.09	78	78028	0	0	0	0	0	0	0	0	0	0	0	0	0	0	0	0
109785	-49.26	-73.09	78	78028	0	0	0	0	0	0	0	0	0	0	0	0	0	0	0	0
109786	-49.24	-73.09	78	78028	0	0	0	0	0	0	0	0	0	0	0	0	0	0	0	0
109787	-49.21	-73.09	78	78028	0	0	0	0	0	0	0	0	0	0	0	0	0	0	0	0
109788	-49.19	-73.09	78	78028	0	0	0	0	0	0	0	0	0	0	0	0	0	0	0	0
109789	-49.16	-73.09	78	78028	0	0	0	0	0	0	0	0	0	0	0	0	0	0	0	0
109790	-49.14	-73.09	78	78028	0	0	0	0	0	0	0	0	0	0	0	0	0	0	0	0
111165	-50.79	-73.06	78	78028	0	0	0	0	0	0	0	0	0	0	0	0	0	0	0	0
111166	-50.76	-73.06	78	78028	0	0	0	0	0	0	0	0	0	0	0	0	0	0	0	0
111167	-50.74	-73.06	78	78028	0	0	0	0	0	0	0	0	0	0	0	0	0	0	0	0
111168	-50.71	-73.06	78	78028	0	0	0	0	0	0	0	0	0	0	0	0	0	0	0	0
111169	-50.69	-73.06	78	78028	0	0	0	0	0	0	0	0	0	0	0	0	0	0	0	0
111170	-50.66	-73.06	78	78028	0	0	0	0	0	0	0	0	0	0	0	0	0	0	0	0
111171	-50.64	-73.06	78	78028	0	0	0	0	0	0	0	0	0	0	0	0	0	0	0	0
111172	-50.61	-73.06	78	78028	0	0	0	0	0	0	0	0	0	0	0	0	0	0	0	0
111173	-50.59	-73.06	78	78028	0	0	0	0	0	0	0	0	0	0	0	0	0	0	0	0
111174	-50.56	-73.06	78	78028	0	0	0	0	0	0	0	0	0	0	0	0	0	0	0	0
111175	-50.54	-73.06	78	78028	0	0	0	0	0	0	0	0	0	0	0	0	0	0	0	0
111176	-50.51	-73.06	78	78028	0	0	0	0	0	0	0	0	0	0	0	0	0	0	0	0
111177	-50.49	-73.06	78	78028	0	0	0	0	0	0	0	0	0	0	0	0	0	0	0	0
111178	-50.46	-73.06	78	78028	0	0	0	0	0	0	0	0	0	0	0	0	0	0	0	0
111179	-50.44	-73.06	78	78028	0	0	0	0	0	0	0	0	0	0	0	0	0	0	0	0
111180	-50.41	-73.06	78	78028	0	0	0	0	0	0	0	0	0	0	0	0	0	0	0	0
111181	-50.39	-73.06	78	78028	0	0	0	0	0	0	0	0	0	0	0	0	0	0	0	0
111182	-50.36	-73.06	78	78028	0	0	0	0	0	0	0	0	0	0	0	0	0	0	0	0
111183	-50.34	-73.06	78	78028	0	0	0	0	0	0	0	0	0	0	0	0	0	0	0	0
111184	-50.31	-73.06	78	78028	0	0	0	0	0	0	0	0	0	0	0	0	0	0	0	0
111185	-50.29	-73.06	78	78028	0	0	0	0	0	0	0	0	0	0	0	0	0	0	0	0
111186	-50.26	-73.06	78	78028	0	0	0	0	0	0	0	0	0	0	0	0	0	0	0	0
111187	-50.24	-73.06	78	78028	0	0	0	0	0	0	0	0	0	0	0	0	0	0	0	0
111188	-50.21	-73.06	78	78028	0	0	0	0	0	0	0	0	0	0	0	0	0	0	0	0
111189	-50.19	-73.06	78	78028	0	0	0	0	0	0	0	0	0	0	0	0	0	0	0	0
111190	-50.16	-73.06	78	78028	0	0	0	0	0	0	0	0	0	0	0	0	0	0	0	0
111191	-50.14	-73.06	78	78028	0	0	0	0	0	0	0	0	0	0	0	0	0	0	0	0
111192	-50.11	-73.06	78	78028	0	0	0	0	0	0	0	0	0	0	0	0	0	0	0	0
111193	-50.09	-73.06	78	78028	0	0	0	0	0	0	0	0	0	0	0	0	0	0	0	0
111194	-50.06	-73.06	78	78028	0	0	0	0	0	0	0	0	0	0	0	0	0	0	0	0
111195	-50.04	-73.06	78	78028	0	0	0	0	0	0	0	0	0	0	0	0	0	0	0	0
111196	-50.01	-73.06	78	78028	0	0	0	0	0	0	0	0	0	0	0	0	0	0	0	0
111197	-49.99	-73.06	78	78028	0	0	0	0	0	0	0	0	0	0	0	0	0	0	0	0
111198	-49.96	-73.06	78	78028	0	0	0	0	0	0	0	0	0	0	0	0	0	0	0	0
111199	-49.94	-73.06	78	78028	0	0	0	0	0	0	0	0	0	0	0	0	0	0	0	0
111200	-49.91	-73.06	78	78028	0	0	0	0	0	0	0	0	0	0	0	0	0	0	0	0
111201	-49.89	-73.06	78	78028	0	0	0	0	0	0	0	0	0	0	0	0	0	0	0	0
111202	-49.86	-73.06	78	78028	0	0	0	0	0	0	0	0	0	0	0	0	0	0	0	0
111203	-49.84	-73.06	78	78028	0	0	0	0	0	0	0	0	0	0	0	0	0	0	0	0
111204	-49.81	-73.06	78	78028	0	0	0	0	0	0	0	0	0	0	0	0	0	0	0	0
111205	-49.79	-73.06	78	78028	0	0	0	0	0	0	0	0	0	0	0	0	0	0	0	0
111206	-49.76	-73.06	78	78028	0	0	0	0	0	0	0	0	0	0	0	0	0	0	0	0
111207	-49.74	-73.06	78	78028	0	0	0	0	0	0	0	0	0	0	0	0	0	0	0	0
111208	-49.71	-73.06	78	78028	0	0	0	0	0	0	0	0	0	0	0	0	0	0	0	0
111209	-49.69	-73.06	78	78028	0	0	0	0	0	0	0	0	0	0	0	0	0	0	0	0
111210	-49.66	-73.06	78	78028	0	0	0	0	0	0	0	0	0	0	0	0	0	0	0	0
111211	-49.64	-73.06	78	78028	0	0	0	0	0	0	0	0	0	0	0	0	0	0	0	0
111212	-49.61	-73.06	78	78028	0	0	0	0	0	0	0	0	0	0	0	0	0	0	0	0
111213	-49.59	-73.06	78	78028	0	0	0	0	0	0	0	0	0	0	0	0	0	0	0	0
111214	-49.56	-73.06	78	78028	0	0	0	0	0	0	0	0	0	0	0	0	0	0	0	0
111215	-49.54	-73.06	78	78028	0	0	0	0	0	0	0	0	0	0	0	0	0	0	0	0
111216	-49.51	-73.06	78	78028	0	0	0	0	0	0	0	0	0	0	0	0	0	0	0	0
111217	-49.49	-73.06	78	78028	0	0	0	0	0	0	0	0	0	0	0	0	0	0	0	0
111218	-49.46	-73.06	78	78028	0	0	0	0	0	0	0	0	0	0	0	0	0	0	0	0
111219	-49.44	-73.06	78	78028	0	0	0	0	0	0	0	0	0	0	0	0	0	0	0	0
111220	-49.41	-73.06	78	78028	0	0	0	0	0	0	0	0	0	0	0	0	0	0	0	0
111221	-49.39	-73.06	78	78028	0	0	0	0	0	0	0	0	0	0	0	0	0	0	0	0
111222	-49.36	-73.06	78	78028	0	0	0	0	0	0	0	0	0	0	0	0	0	0	0	0
111223	-49.34	-73.06	78	78028	0	0	0	0	0	0	0	0	0	0	0	0	0	0	0	0
111224	-49.31	-73.06	78	78028	0	0	0	0	0	0	0	0	0	0	0	0	0	0	0	0
111225	-49.29	-73.06	78	78028	0	0	0	0	0	0	0	0	0	0	0	0	0	0	0	0
111226	-49.26	-73.06	78	78028	0	0	0	0	0	0	0	0	0	0	0	0	0	0	0	0
111227	-49.24	-73.06	78	78028	0	0	0	0	0	0	0	0	0	0	0	0	0	0	0	0
111228	-49.21	-73.06	78	78028	0	0	0	0	0	0	0	0	0	0	0	0	0	0	0	0
111229	-49.19	-73.06	78	78028	0	0	0	0	0	0	0	0	0	0	0	0	0	0	0	0
111230	-49.16	-73.06	78	78028	0	0	0	0	0	0	0	0	0	0	0	0	0	0	0	0
111231	-49.14	-73.06	78	78028	0	0	0	0	0	0	0	0	0	0	0	0	0	0	0	0
111232	-49.11	-73.06	78	78028	0	0	0	0	0	0	0	0	0	0	0	0	0	0	0	0
111233	-49.09	-73.06	78	78028	0	0	0	0	0	0	0	0	0	0	0	0	0	0	0	0
112607	-50.76	-73.04	78	78028	0	0	0	0	0	0	0	0	0	0	0	0	0	0	0	0
112608	-50.74	-73.04	78	78028	0	0	0	0	0	0	0	0	0	0	0	0	0	0	0	0
112609	-50.71	-73.04	78	78028	0	0	0	0	0	0	0	0	0	0	0	0	0	0	0	0
112610	-50.69	-73.04	78	78028	0	0	0	0	0	0	0	0	0	0	0	0	0	0	0	0
112611	-50.66	-73.04	78	78028	0	0	0	0	0	0	0	0	0	0	0	0	0	0	0	0
112612	-50.64	-73.04	78	78028	0	0	0	0	0	0	0	0	0	0	0	0	0	0	0	0
112613	-50.61	-73.04	78	78028	0	0	0	0	0	0	0	0	0	0	0	0	0	0	0	0
112614	-50.59	-73.04	78	78028	0	0	0	0	0	0	0	0	0	0	0	0	0	0	0	0
112615	-50.56	-73.04	78	78028	0	0	0	0	0	0	0	0	0	0	0	0	0	0	0	0
112616	-50.54	-73.04	78	78028	0	0	0	0	0	0	0	0	0	0	0	0	0	0	0	0
112617	-50.51	-73.04	78	78028	0	0	0	0	0	0	0	0	0	0	0	0	0	0	0	0
112618	-50.49	-73.04	78	78028	0	0	0	0	0	0	0	0	0	0	0	0	0	0	0	0
112619	-50.46	-73.04	78	78028	0	0	0	0	0	0	0	0	0	0	0	0	0	0	0	0
112620	-50.44	-73.04	78	78028	0	0	0	0	0	0	0	0	0	0	0	0	0	0	0	0
112621	-50.41	-73.04	78	78028	0	0	0	0	0	0	0	0	0	0	0	0	0	0	0	0
112622	-50.39	-73.04	78	78028	0	0	0	0	0	0	0	0	0	0	0	0	0	0	0	0
112623	-50.36	-73.04	78	78028	0	0	0	0	0	0	0	0	0	0	0	0	0	0	0	0
112624	-50.34	-73.04	78	78028	0	0	0	0	0	0	0	0	0	0	0	0	0	0	0	0
112625	-50.31	-73.04	78	78028	0	0	0	0	0	0	0	0	0	0	0	0	0	0	0	0
112626	-50.29	-73.04	78	78028	0	0	0	0	0	0	0	0	0	0	0	0	0	0	0	0
112627	-50.26	-73.04	78	78028	0	0	0	0	0	0	0	0	0	0	0	0	0	0	0	0
112628	-50.24	-73.04	78	78028	0	0	0	0	0	0	0	0	0	0	0	0	0	0	0	0
112629	-50.21	-73.04	78	78028	0	0	0	0	0	0	0	0	0	0	0	0	0	0	0	0
112630	-50.19	-73.04	78	78028	0	0	0	0	0	0	0	0	0	0	0	0	0	0	0	0
112631	-50.16	-73.04	78	78028	0	0	0	0	0	0	0	0	0	0	0	0	0	0	0	0
112632	-50.14	-73.04	78	78028	0	0	0	0	0	0	0	0	0	0	0	0	0	0	0	0
112633	-50.11	-73.04	78	78028	0	0	0	0	0	0	0	0	0	0	0	0	0	0	0	0
112634	-50.09	-73.04	78	78028	0	0	0	0	0	0	0	0	0	0	0	0	0	0	0	0
112635	-50.06	-73.04	78	78028	0	0	0	0	0	0	0	0	0	0	0	0	0	0	0	0
112636	-50.04	-73.04	78	78028	0	0	0	0	0	0	0	0	0	0	0	0	0	0	0	0
112637	-50.01	-73.04	78	78028	0	0	0	0	0	0	0	0	0	0	0	0	0	0	0	0
112638	-49.99	-73.04	78	78028	0	0	0	0	0	0	0	0	0	0	0	0	0	0	0	0
112639	-49.96	-73.04	78	78028	0	0	0	0	0	0	0	0	0	0	0	0	0	0	0	0
112640	-49.94	-73.04	78	78028	0	0	0	0	0	0	0	0	0	0	0	0	0	0	0	0
112641	-49.91	-73.04	78	78028	0	0	0	0	0	0	0	0	0	0	0	0	0	0	0	0
112642	-49.89	-73.04	78	78028	0	0	0	0	0	0	0	0	0	0	0	0	0	0	0	0
112643	-49.86	-73.04	78	78028	0	0	0	0	0	0	0	0	0	0	0	0	0	0	0	0
112644	-49.84	-73.04	78	78028	0	0	0	0	0	0	0	0	0	0	0	0	0	0	0	0
112645	-49.81	-73.04	78	78028	0	0	0	0	0	0	0	0	0	0	0	0	0	0	0	0
112646	-49.79	-73.04	78	78028	0	0	0	0	0	0	0	0	0	0	0	0	0	0	0	0
112647	-49.76	-73.04	78	78028	0	0	0	0	0	0	0	0	0	0	0	0	0	0	0	0
112648	-49.74	-73.04	78	78028	0	0	0	0	0	0	0	0	0	0	0	0	0	0	0	0
112649	-49.71	-73.04	78	78028	0	0	0	0	0	0	0	0	0	0	0	0	0	0	0	0
112650	-49.69	-73.04	78	78028	0	0	0	0	0	0	0	0	0	0	0	0	0	0	0	0
112651	-49.66	-73.04	78	78028	0	0	0	0	0	0	0	0	0	0	0	0	0	0	0	0
112652	-49.64	-73.04	78	78028	0	0	0	0	0	0	0	0	0	0	0	0	0	0	0	0
112653	-49.61	-73.04	78	78028	0	0	0	0	0	0	0	0	0	0	0	0	0	0	0	0
112654	-49.59	-73.04	78	78028	0	0	0	0	0	0	0	0	0	0	0	0	0	0	0	0
112655	-49.56	-73.04	78	78028	0	0	0	0	0	0	0	0	0	0	0	0	0	0	0	0
112656	-49.54	-73.04	78	78028	0	0	0	0	0	0	0	0	0	0	0	0	0	0	0	0
112657	-49.51	-73.04	78	78028	0	0	0	0	0	0	0	0	0	0	0	0	0	0	0	0
112658	-49.49	-73.04	78	78028	0	0	0	0	0	0	0	0	0	0	0	0	0	0	0	0
112659	-49.46	-73.04	78	78028	0	0	0	0	0	0	0	0	0	0	0	0	0	0	0	0
112660	-49.44	-73.04	78	78028	0	0	0	0	0	0	0	0	0	0	0	0	0	0	0	0
112661	-49.41	-73.04	78	78028	0	0	0	0	0	0	0	0	0	0	0	0	0	0	0	0
112662	-49.39	-73.04	78	78028	0	0	0	0	0	0	0	0	0	0	0	0	0	0	0	0
112663	-49.36	-73.04	78	78028	0	0	0	0	0	0	0	0	0	0	0	0	0	0	0	0
112664	-49.34	-73.04	78	78028	0	0	0	0	0	0	0	0	0	0	0	0	0	0	0	0
112665	-49.31	-73.04	78	78028	0	0	0	0	0	0	0	0	0	0	0	0	0	0	0	0
112666	-49.29	-73.04	78	78028	0	0	0	0	0	0	0	0	0	0	0	0	0	0	0	0
112667	-49.26	-73.04	78	78028	0	0	0	0	0	0	0	0	0	0	0	0	0	0	0	0
112668	-49.24	-73.04	78	78028	0	0	0	0	0	0	0	0	0	0	0	0	0	0	0	0
112669	-49.21	-73.04	78	78028	0	0	0	0	0	0	0	0	0	0	0	0	0	0	0	0
112670	-49.19	-73.04	78	78028	0	0	0	0	0	0	0	0	0	0	0	0	0	0	0	0
112671	-49.16	-73.04	78	78028	0	0	0	0	0	0	0	0	0	0	0	0	0	0	0	0
112672	-49.14	-73.04	78	78028	0	0	0	0	0	0	0	0	0	0	0	0	0	0	0	0
112673	-49.11	-73.04	78	78028	0	0	0	0	0	0	0	0	0	0	0	0	0	0	0	0
112674	-49.09	-73.04	78	78028	0	0	0	0	0	0	0	0	0	0	0	0	0	0	0	0
112675	-49.06	-73.04	78	78028	0	0	0	0	0	0	0	0	0	0	0	0	0	0	0	0
114048	-50.76	-73.01	78	78028	0	0	0	0	0	0	0	0	0	0	0	0	0	0	0	0
114049	-50.74	-73.01	78	78028	0	0	0	0	0	0	0	0	0	0	0	0	0	0	0	0
114050	-50.71	-73.01	78	78028	0	0	0	0	0	0	0	0	0	0	0	0	0	0	0	0
114051	-50.69	-73.01	78	78028	0	0	0	0	0	0	0	0	0	0	0	0	0	0	0	0
114052	-50.66	-73.01	78	78028	0	0	0	0	0	0	0	0	0	0	0	0	0	0	0	0
114053	-50.64	-73.01	78	78028	0	0	0	0	0	0	0	0	0	0	0	0	0	0	0	0
114054	-50.61	-73.01	78	78028	0	0	0	0	0	0	0	0	0	0	0	0	0	0	0	0
114055	-50.59	-73.01	78	78028	0	0	0	0	0	0	0	0	0	0	0	0	0	0	0	0
114056	-50.56	-73.01	78	78028	0	0	0	0	0	0	0	0	0	0	0	0	0	0	0	0
114057	-50.54	-73.01	78	78028	0	0	0	0	0	0	0	0	0	0	0	0	0	0	0	0
114058	-50.51	-73.01	78	78028	0	0	0	0	0	0	0	0	0	0	0	0	0	0	0	0
114059	-50.49	-73.01	78	78028	0	0	0	0	0	0	0	0	0	0	0	0	0	0	0	0
114060	-50.46	-73.01	78	78028	0	0	0	0	0	0	0	0	0	0	0	0	0	0	0	0
114061	-50.44	-73.01	78	78028	0	0	0	0	0	0	0	0	0	0	0	0	0	0	0	0
114062	-50.41	-73.01	78	78028	0	0	0	0	0	0	0	0	0	0	0	0	0	0	0	0
114063	-50.39	-73.01	78	78028	0	0	0	0	0	0	0	0	0	0	0	0	0	0	0	0
114064	-50.36	-73.01	78	78028	0	0	0	0	0	0	0	0	0	0	0	0	0	0	0	0
114065	-50.34	-73.01	78	78028	0	0	0	0	0	0	0	0	0	0	0	0	0	0	0	0
114066	-50.31	-73.01	78	78028	0	0	0	0	0	0	0	0	0	0	0	0	0	0	0	0
114067	-50.29	-73.01	78	78028	0	0	0	0	0	0	0	0	0	0	0	0	0	0	0	0
114068	-50.26	-73.01	78	78028	0	0	0	0	0	0	0	0	0	0	0	0	0	0	0	0
114069	-50.24	-73.01	78	78028	0	0	0	0	0	0	0	0	0	0	0	0	0	0	0	0
114070	-50.21	-73.01	78	78028	0	0	0	0	0	0	0	0	0	0	0	0	0	0	0	0
114071	-50.19	-73.01	78	78028	0	0	0	0	0	0	0	0	0	0	0	0	0	0	0	0
114072	-50.16	-73.01	78	78028	0	0	0	0	0	0	0	0	0	0	0	0	0	0	0	0
114073	-50.14	-73.01	78	78028	0	0	0	0	0	0	0	0	0	0	0	0	0	0	0	0
114074	-50.11	-73.01	78	78028	0	0	0	0	0	0	0	0	0	0	0	0	0	0	0	0
114075	-50.09	-73.01	78	78028	0	0	0	0	0	0	0	0	0	0	0	0	0	0	0	0
114076	-50.06	-73.01	78	78028	0	0	0	0	0	0	0	0	0	0	0	0	0	0	0	0
114077	-50.04	-73.01	78	78028	0	0	0	0	0	0	0	0	0	0	0	0	0	0	0	0
114078	-50.01	-73.01	78	78028	0	0	0	0	0	0	0	0	0	0	0	0	0	0	0	0
114079	-49.99	-73.01	78	78028	0	0	0	0	0	0	0	0	0	0	0	0	0	0	0	0
114080	-49.96	-73.01	78	78028	0	0	0	0	0	0	0	0	0	0	0	0	0	0	0	0
114081	-49.94	-73.01	78	78028	0	0	0	0	0	0	0	0	0	0	0	0	0	0	0	0
114082	-49.91	-73.01	78	78028	0	0	0	0	0	0	0	0	0	0	0	0	0	0	0	0
114083	-49.89	-73.01	78	78028	0	0	0	0	0	0	0	0	0	0	0	0	0	0	0	0
114084	-49.86	-73.01	78	78028	0	0	0	0	0	0	0	0	0	0	0	0	0	0	0	0
114085	-49.84	-73.01	78	78028	0	0	0	0	0	0	0	0	0	0	0	0	0	0	0	0
114086	-49.81	-73.01	78	78028	0	0	0	0	0	0	0	0	0	0	0	0	0	0	0	0
114087	-49.79	-73.01	78	78028	0	0	0	0	0	0	0	0	0	0	0	0	0	0	0	0
114088	-49.76	-73.01	78	78028	0	0	0	0	0	0	0	0	0	0	0	0	0	0	0	0
114089	-49.74	-73.01	78	78028	0	0	0	0	0	0	0	0	0	0	0	0	0	0	0	0
114090	-49.71	-73.01	78	78028	0	0	0	0	0	0	0	0	0	0	0	0	0	0	0	0
114091	-49.69	-73.01	78	78028	0	0	0	0	0	0	0	0	0	0	0	0	0	0	0	0
114092	-49.66	-73.01	78	78028	0	0	0	0	0	0	0	0	0	0	0	0	0	0	0	0
114093	-49.64	-73.01	78	78028	0	0	0	0	0	0	0	0	0	0	0	0	0	0	0	0
114094	-49.61	-73.01	78	78028	0	0	0	0	0	0	0	0	0	0	0	0	0	0	0	0
114095	-49.59	-73.01	78	78028	0	0	0	0	0	0	0	0	0	0	0	0	0	0	0	0
114096	-49.56	-73.01	78	78028	0	0	0	0	0	0	0	0	0	0	0	0	0	0	0	0
114097	-49.54	-73.01	78	78028	0	0	0	0	0	0	0	0	0	0	0	0	0	0	0	0
114098	-49.51	-73.01	78	78028	0	0	0	0	0	0	0	0	0	0	0	0	0	0	0	0
114099	-49.49	-73.01	78	78028	0	0	0	0	0	0	0	0	0	0	0	0	0	0	0	0
114100	-49.46	-73.01	78	78028	0	0	0	0	0	0	0	0	0	0	0	0	0	0	0	0
114101	-49.44	-73.01	78	78028	0	0	0	0	0	0	0	0	0	0	0	0	0	0	0	0
114102	-49.41	-73.01	78	78028	0	0	0	0	0	0	0	0	0	0	0	0	0	0	0	0
114103	-49.39	-73.01	78	78028	0	0	0	0	0	0	0	0	0	0	0	0	0	0	0	0
114104	-49.36	-73.01	78	78028	0	0	0	0	0	0	0	0	0	0	0	0	0	0	0	0
114105	-49.34	-73.01	78	78028	0	0	0	0	0	0	0	0	0	0	0	0	0	0	0	0
114106	-49.31	-73.01	78	78028	0	0	0	0	0	0	0	0	0	0	0	0	0	0	0	0
114107	-49.29	-73.01	78	78028	0	0	0	0	0	0	0	0	0	0	0	0	0	0	0	0
114108	-49.26	-73.01	78	78028	0	0	0	0	0	0	0	0	0	0	0	0	0	0	0	0
114109	-49.24	-73.01	78	78028	0	0	0	0	0	0	0	0	0	0	0	0	0	0	0	0
114110	-49.21	-73.01	78	78028	0	0	0	0	0	0	0	0	0	0	0	0	0	0	0	0
114111	-49.19	-73.01	78	78028	0	0	0	0	0	0	0	0	0	0	0	0	0	0	0	0
114112	-49.16	-73.01	78	78028	0	0	0	0	0	0	0	0	0	0	0	0	0	0	0	0
114113	-49.14	-73.01	78	78028	0	0	0	0	0	0	0	0	0	0	0	0	0	0	0	0
114114	-49.11	-73.01	78	78028	0	0	0	0	0	0	0	0	0	0	0	0	0	0	0	0
114115	-49.09	-73.01	78	78028	0	0	0	0	0	0	0	0	0	0	0	0	0	0	0	0
114116	-49.06	-73.01	78	78028	0	0	0	0	0	0	0	0	0	0	0	0	0	0	0	0
114117	-49.04	-73.01	78	78028	0	0	0	0	0	0	0	0	0	0	0	0	0	0	0	0
115489	-50.76	-72.99	78	78028	0	0	0	0	0	0	0	0	0	0	0	0	0	0	0	0
115490	-50.74	-72.99	78	78028	0	0	0	0	0	0	0	0	0	0	0	0	0	0	0	0
115491	-50.71	-72.99	78	78028	0	0	0	0	0	0	0	0	0	0	0	0	0	0	0	0
115492	-50.69	-72.99	78	78028	0	0	0	0	0	0	0	0	0	0	0	0	0	0	0	0
115493	-50.66	-72.99	78	78028	0	0	0	0	0	0	0	0	0	0	0	0	0	0	0	0
115494	-50.64	-72.99	78	78028	0	0	0	0	0	0	0	0	0	0	0	0	0	0	0	0
115495	-50.61	-72.99	78	78028	0	0	0	0	0	0	0	0	0	0	0	0	0	0	0	0
115496	-50.59	-72.99	78	78028	0	0	0	0	0	0	0	0	0	0	0	0	0	0	0	0
115497	-50.56	-72.99	78	78028	0	0	0	0	0	0	0	0	0	0	0	0	0	0	0	0
115498	-50.54	-72.99	78	78028	0	0	0	0	0	0	0	0	0	0	0	0	0	0	0	0
115499	-50.51	-72.99	78	78028	0	0	0	0	0	0	0	0	0	0	0	0	0	0	0	0
115500	-50.49	-72.99	78	78028	0	0	0	0	0	0	0	0	0	0	0	0	0	0	0	0
115501	-50.46	-72.99	78	78028	0	0	0	0	0	0	0	0	0	0	0	0	0	0	0	0
115502	-50.44	-72.99	78	78028	0	0	0	0	0	0	0	0	0	0	0	0	0	0	0	0
115503	-50.41	-72.99	78	78028	0	0	0	0	0	0	0	0	0	0	0	0	0	0	0	0
115504	-50.39	-72.99	78	78028	0	0	0	0	0	0	0	0	0	0	0	0	0	0	0	0
115505	-50.36	-72.99	78	78028	0	0	0	0	0	0	0	0	0	0	0	0	0	0	0	0
115506	-50.34	-72.99	78	78028	0	0	0	0	0	0	0	0	0	0	0	0	0	0	0	0
115507	-50.31	-72.99	78	78028	0	0	0	0	0	0	0	0	0	0	0	0	0	0	0	0
115508	-50.29	-72.99	78	78028	0	0	0	0	0	0	0	0	0	0	0	0	0	0	0	0
115509	-50.26	-72.99	78	78028	0	0	0	0	0	0	0	0	0	0	0	0	0	0	0	0
115510	-50.24	-72.99	78	78028	0	0	0	0	0	0	0	0	0	0	0	0	0	0	0	0
115511	-50.21	-72.99	78	78028	0	0	0	0	0	0	0	0	0	0	0	0	0	0	0	0
115512	-50.19	-72.99	78	78028	0	0	0	0	0	0	0	0	0	0	0	0	0	0	0	0
115513	-50.16	-72.99	78	78028	0	0	0	0	0	0	0	0	0	0	0	0	0	0	0	0
115514	-50.14	-72.99	78	78028	0	0	0	0	0	0	0	0	0	0	0	0	0	0	0	0
115515	-50.11	-72.99	78	78028	0	0	0	0	0	0	0	0	0	0	0	0	0	0	0	0
115516	-50.09	-72.99	78	78028	0	0	0	0	0	0	0	0	0	0	0	0	0	0	0	0
115517	-50.06	-72.99	78	78028	0	0	0	0	0	0	0	0	0	0	0	0	0	0	0	0
115518	-50.04	-72.99	78	78028	0	0	0	0	0	0	0	0	0	0	0	0	0	0	0	0
115519	-50.01	-72.99	78	78028	0	0	0	0	0	0	0	0	0	0	0	0	0	0	0	0
115520	-49.99	-72.99	78	78028	0	0	0	0	0	0	0	0	0	0	0	0	0	0	0	0
115521	-49.96	-72.99	78	78028	0	0	0	0	0	0	0	0	0	0	0	0	0	0	0	0
115522	-49.94	-72.99	78	78028	0	0	0	0	0	0	0	0	0	0	0	0	0	0	0	0
115523	-49.91	-72.99	78	78028	0	0	0	0	0	0	0	0	0	0	0	0	0	0	0	0
115524	-49.89	-72.99	78	78028	0	0	0	0	0	0	0	0	0	0	0	0	0	0	0	0
115525	-49.86	-72.99	78	78028	0	0	0	0	0	0	0	0	0	0	0	0	0	0	0	0
115526	-49.84	-72.99	78	78028	0	0	0	0	0	0	0	0	0	0	0	0	0	0	0	0
115527	-49.81	-72.99	78	78028	0	0	0	0	0	0	0	0	0	0	0	0	0	0	0	0
115528	-49.79	-72.99	78	78028	0	0	0	0	0	0	0	0	0	0	0	0	0	0	0	0
115529	-49.76	-72.99	78	78028	0	0	0	0	0	0	0	0	0	0	0	0	0	0	0	0
115530	-49.74	-72.99	78	78028	0	0	0	0	0	0	0	0	0	0	0	0	0	0	0	0
115531	-49.71	-72.99	78	78028	0	0	0	0	0	0	0	0	0	0	0	0	0	0	0	0
115532	-49.69	-72.99	78	78028	0	0	0	0	0	0	0	0	0	0	0	0	0	0	0	0
115533	-49.66	-72.99	78	78028	0	0	0	0	0	0	0	0	0	0	0	0	0	0	0	0
115534	-49.64	-72.99	78	78028	0	0	0	0	0	0	0	0	0	0	0	0	0	0	0	0
115535	-49.61	-72.99	78	78028	0	0	0	0	0	0	0	0	0	0	0	0	0	0	0	0
115536	-49.59	-72.99	78	78028	0	0	0	0	0	0	0	0	0	0	0	0	0	0	0	0
115537	-49.56	-72.99	78	78028	0	0	0	0	0	0	0	0	0	0	0	0	0	0	0	0
115538	-49.54	-72.99	78	78028	0	0	0	0	0	0	0	0	0	0	0	0	0	0	0	0
115539	-49.51	-72.99	78	78028	0	0	0	0	0	0	0	0	0	0	0	0	0	0	0	0
115540	-49.49	-72.99	78	78028	0	0	0	0	0	0	0	0	0	0	0	0	0	0	0	0
115541	-49.46	-72.99	78	78028	0	0	0	0	0	0	0	0	0	0	0	0	0	0	0	0
115542	-49.44	-72.99	78	78028	0	0	0	0	0	0	0	0	0	0	0	0	0	0	0	0
115543	-49.41	-72.99	78	78028	0	0	0	0	0	0	0	0	0	0	0	0	0	0	0	0
115544	-49.39	-72.99	78	78028	0	0	0	0	0	0	0	0	0	0	0	0	0	0	0	0
115545	-49.36	-72.99	78	78028	0	0	0	0	0	0	0	0	0	0	0	0	0	0	0	0
115546	-49.34	-72.99	78	78028	0	0	0	0	0	0	0	0	0	0	0	0	0	0	0	0
115547	-49.31	-72.99	78	78028	0	0	0	0	0	0	0	0	0	0	0	0	0	0	0	0
115548	-49.29	-72.99	78	78028	0	0	0	0	0	0	0	0	0	0	0	0	0	0	0	0
115549	-49.26	-72.99	78	78028	0	0	0	0	0	0	0	0	0	0	0	0	0	0	0	0
115550	-49.24	-72.99	78	78028	0	0	0	0	0	0	0	0	0	0	0	0	0	0	0	0
115551	-49.21	-72.99	78	78028	0	0	0	0	0	0	0	0	0	0	0	0	0	0	0	0
115552	-49.19	-72.99	78	78028	0	0	0	0	0	0	0	0	0	0	0	0	0	0	0	0
115553	-49.16	-72.99	78	78028	0	0	0	0	0	0	0	0	0	0	0	0	0	0	0	0
115554	-49.14	-72.99	78	78028	0	0	0	0	0	0	0	0	0	0	0	0	0	0	0	0
115555	-49.11	-72.99	78	78028	0	0	0	0	0	0	0	0	0	0	0	0	0	0	0	0
115556	-49.09	-72.99	78	78028	0	0	0	0	0	0	0	0	0	0	0	0	0	0	0	0
115557	-49.06	-72.99	78	78028	0	0	0	0	0	0	0	0	0	0	0	0	0	0	0	0
115558	-49.04	-72.99	78	78028	0	0	0	0	0	0	0	0	0	0	0	0	0	0	0	0
115559	-49.01	-72.99	78	78028	0	0	0	0	0	0	0	0	0	0	0	0	0	0	0	0
115560	-48.99	-72.99	78	78028	0	0	0	0	0	0	0	0	0	0	0	0	0	0	0	0
116931	-50.74	-72.96	78	78028	0	0	0	0	0	0	0	0	0	0	0	0	0	0	0	0
116932	-50.71	-72.96	78	78028	0	0	0	0	0	0	0	0	0	0	0	0	0	0	0	0
116933	-50.69	-72.96	78	78028	0	0	0	0	0	0	0	0	0	0	0	0	0	0	0	0
116934	-50.66	-72.96	78	78028	0	0	0	0	0	0	0	0	0	0	0	0	0	0	0	0
116935	-50.64	-72.96	78	78028	0	0	0	0	0	0	0	0	0	0	0	0	0	0	0	0
116936	-50.61	-72.96	78	78028	0	0	0	0	0	0	0	0	0	0	0	0	0	0	0	0
116937	-50.59	-72.96	78	78028	0	0	0	0	0	0	0	0	0	0	0	0	0	0	0	0
116938	-50.56	-72.96	78	78028	0	0	0	0	0	0	0	0	0	0	0	0	0	0	0	0
116939	-50.54	-72.96	78	78028	0	0	0	0	0	0	0	0	0	0	0	0	0	0	0	0
116940	-50.51	-72.96	78	78028	0	0	0	0	0	0	0	0	0	0	0	0	0	0	0	0
116941	-50.49	-72.96	78	78028	0	0	0	0	0	0	0	0	0	0	0	0	0	0	0	0
116942	-50.46	-72.96	78	78028	0	0	0	0	0	0	0	0	0	0	0	0	0	0	0	0
116943	-50.44	-72.96	78	78028	0	0	0	0	0	0	0	0	0	0	0	0	0	0	0	0
116944	-50.41	-72.96	78	78028	0	0	0	0	0	0	0	0	0	0	0	0	0	0	0	0
116945	-50.39	-72.96	78	78028	0	0	0	0	0	0	0	0	0	0	0	0	0	0	0	0
116946	-50.36	-72.96	78	78028	0	0	0	0	0	0	0	0	0	0	0	0	0	0	0	0
116947	-50.34	-72.96	78	78028	0	0	0	0	0	0	0	0	0	0	0	0	0	0	0	0
116948	-50.31	-72.96	78	78028	0	0	0	0	0	0	0	0	0	0	0	0	0	0	0	0
116949	-50.29	-72.96	78	78028	0	0	0	0	0	0	0	0	0	0	0	0	0	0	0	0
116950	-50.26	-72.96	78	78028	0	0	0	0	0	0	0	0	0	0	0	0	0	0	0	0
116951	-50.24	-72.96	78	78028	0	0	0	0	0	0	0	0	0	0	0	0	0	0	0	0
116952	-50.21	-72.96	78	78028	0	0	0	0	0	0	0	0	0	0	0	0	0	0	0	0
116953	-50.19	-72.96	78	78028	0	0	0	0	0	0	0	0	0	0	0	0	0	0	0	0
116954	-50.16	-72.96	78	78028	0	0	0	0	0	0	0	0	0	0	0	0	0	0	0	0
116955	-50.14	-72.96	78	78028	0	0	0	0	0	0	0	0	0	0	0	0	0	0	0	0
116956	-50.11	-72.96	78	78028	0	0	0	0	0	0	0	0	0	0	0	0	0	0	0	0
116957	-50.09	-72.96	78	78028	0	0	0	0	0	0	0	0	0	0	0	0	0	0	0	0
116958	-50.06	-72.96	78	78028	0	0	0	0	0	0	0	0	0	0	0	0	0	0	0	0
116959	-50.04	-72.96	78	78028	0	0	0	0	0	0	0	0	0	0	0	0	0	0	0	0
116960	-50.01	-72.96	78	78028	0	0	0	0	0	0	0	0	0	0	0	0	0	0	0	0
116961	-49.99	-72.96	78	78028	0	0	0	0	0	0	0	0	0	0	0	0	0	0	0	0
116962	-49.96	-72.96	78	78028	0	0	0	0	0	0	0	0	0	0	0	0	0	0	0	0
116963	-49.94	-72.96	78	78028	0	0	0	0	0	0	0	0	0	0	0	0	0	0	0	0
116964	-49.91	-72.96	78	78028	0	0	0	0	0	0	0	0	0	0	0	0	0	0	0	0
116965	-49.89	-72.96	78	78028	0	0	0	0	0	0	0	0	0	0	0	0	0	0	0	0
116966	-49.86	-72.96	78	78028	0	0	0	0	0	0	0	0	0	0	0	0	0	0	0	0
116967	-49.84	-72.96	78	78028	0	0	0	0	0	0	0	0	0	0	0	0	0	0	0	0
116968	-49.81	-72.96	78	78028	0	0	0	0	0	0	0	0	0	0	0	0	0	0	0	0
116969	-49.79	-72.96	78	78028	0	0	0	0	0	0	0	0	0	0	0	0	0	0	0	0
116970	-49.76	-72.96	78	78028	0	0	0	0	0	0	0	0	0	0	0	0	0	0	0	0
116971	-49.74	-72.96	78	78028	0	0	0	0	0	0	0	0	0	0	0	0	0	0	0	0
116972	-49.71	-72.96	78	78028	0	0	0	0	0	0	0	0	0	0	0	0	0	0	0	0
116973	-49.69	-72.96	78	78028	0	0	0	0	0	0	0	0	0	0	0	0	0	0	0	0
116974	-49.66	-72.96	78	78028	0	0	0	0	0	0	0	0	0	0	0	0	0	0	0	0
116975	-49.64	-72.96	78	78028	0	0	0	0	0	0	0	0	0	0	0	0	0	0	0	0
116976	-49.61	-72.96	78	78028	0	0	0	0	0	0	0	0	0	0	0	0	0	0	0	0
116977	-49.59	-72.96	78	78028	0	0	0	0	0	0	0	0	0	0	0	0	0	0	0	0
116978	-49.56	-72.96	78	78028	0	0	0	0	0	0	0	0	0	0	0	0	0	0	0	0
116979	-49.54	-72.96	78	78028	0	0	0	0	0	0	0	0	0	0	0	0	0	0	0	0
116980	-49.51	-72.96	78	78028	0	0	0	0	0	0	0	0	0	0	0	0	0	0	0	0
116981	-49.49	-72.96	78	78028	0	0	0	0	0	0	0	0	0	0	0	0	0	0	0	0
116982	-49.46	-72.96	78	78028	0	0	0	0	0	0	0	0	0	0	0	0	0	0	0	0
116983	-49.44	-72.96	78	78028	0	0	0	0	0	0	0	0	0	0	0	0	0	0	0	0
116984	-49.41	-72.96	78	78028	0	0	0	0	0	0	0	0	0	0	0	0	0	0	0	0
116985	-49.39	-72.96	78	78028	0	0	0	0	0	0	0	0	0	0	0	0	0	0	0	0
116986	-49.36	-72.96	78	78028	0	0	0	0	0	0	0	0	0	0	0	0	0	0	0	0
116987	-49.34	-72.96	78	78028	0	0	0	0	0	0	0	0	0	0	0	0	0	0	0	0
116988	-49.31	-72.96	78	78028	0	0	0	0	0	0	0	0	0	0	0	0	0	0	0	0
116989	-49.29	-72.96	78	78028	0	0	0	0	0	0	0	0	0	0	0	0	0	0	0	0
116990	-49.26	-72.96	78	78028	0	0	0	0	0	0	0	0	0	0	0	0	0	0	0	0
116991	-49.24	-72.96	78	78028	0	0	0	0	0	0	0	0	0	0	0	0	0	0	0	0
116992	-49.21	-72.96	78	78028	0	0	0	0	0	0	0	0	0	0	0	0	0	0	0	0
116993	-49.19	-72.96	78	78028	0	0	0	0	0	0	0	0	0	0	0	0	0	0	0	0
116994	-49.16	-72.96	78	78028	0	0	0	0	0	0	0	0	0	0	0	0	0	0	0	0
116995	-49.14	-72.96	78	78028	0	0	0	0	0	0	0	0	0	0	0	0	0	0	0	0
116996	-49.11	-72.96	78	78028	0	0	0	0	0	0	0	0	0	0	0	0	0	0	0	0
116997	-49.09	-72.96	78	78028	0	0	0	0	0	0	0	0	0	0	0	0	0	0	0	0
116998	-49.06	-72.96	78	78028	0	0	0	0	0	0	0	0	0	0	0	0	0	0	0	0
116999	-49.04	-72.96	78	78028	0	0	0	0	0	0	0	0	0	0	0	0	0	0	0	0
117000	-49.01	-72.96	78	78028	0	0	0	0	0	0	0	0	0	0	0	0	0	0	0	0
117001	-48.99	-72.96	78	78028	0	0	0	0	0	0	0	0	0	0	0	0	0	0	0	0
117002	-48.96	-72.96	78	78028	0	0	0	0	0	0	0	0	0	0	0	0	0	0	0	0
117003	-48.94	-72.96	78	78028	0	0	0	0	0	0	0	0	0	0	0	0	0	0	0	0
118372	-50.74	-72.94	78	78028	0	0	0	0	0	0	0	0	0	0	0	0	0	0	0	0
118373	-50.71	-72.94	78	78028	0	0	0	0	0	0	0	0	0	0	0	0	0	0	0	0
118374	-50.69	-72.94	78	78028	0	0	0	0	0	0	0	0	0	0	0	0	0	0	0	0
118375	-50.66	-72.94	78	78028	0	0	0	0	0	0	0	0	0	0	0	0	0	0	0	0
118376	-50.64	-72.94	78	78028	0	0	0	0	0	0	0	0	0	0	0	0	0	0	0	0
118377	-50.61	-72.94	78	78028	0	0	0	0	0	0	0	0	0	0	0	0	0	0	0	0
118378	-50.59	-72.94	78	78028	0	0	0	0	0	0	0	0	0	0	0	0	0	0	0	0
118379	-50.56	-72.94	78	78028	0	0	0	0	0	0	0	0	0	0	0	0	0	0	0	0
118380	-50.54	-72.94	78	78028	0	0	0	0	0	0	0	0	0	0	0	0	0	0	0	0
118381	-50.51	-72.94	78	78028	0	0	0	0	0	0	0	0	0	0	0	0	0	0	0	0
118382	-50.49	-72.94	78	78028	0	0	0	0	0	0	0	0	0	0	0	0	0	0	0	0
118383	-50.46	-72.94	78	78028	0	0	0	0	0	0	0	0	0	0	0	0	0	0	0	0
118384	-50.44	-72.94	78	78028	0	0	0	0	0	0	0	0	0	0	0	0	0	0	0	0
118385	-50.41	-72.94	78	78028	0	0	0	0	0	0	0	0	0	0	0	0	0	0	0	0
118386	-50.39	-72.94	78	78028	0	0	0	0	0	0	0	0	0	0	0	0	0	0	0	0
118387	-50.36	-72.94	78	78028	0	0	0	0	0	0	0	0	0	0	0	0	0	0	0	0
118388	-50.34	-72.94	78	78028	0	0	0	0	0	0	0	0	0	0	0	0	0	0	0	0
118389	-50.31	-72.94	78	78028	0	0	0	0	0	0	0	0	0	0	0	0	0	0	0	0
118390	-50.29	-72.94	78	78028	0	0	0	0	0	0	0	0	0	0	0	0	0	0	0	0
118391	-50.26	-72.94	78	78028	0	0	0	0	0	0	0	0	0	0	0	0	0	0	0	0
118392	-50.24	-72.94	78	78028	0	0	0	0	0	0	0	0	0	0	0	0	0	0	0	0
118393	-50.21	-72.94	78	78028	0	0	0	0	0	0	0	0	0	0	0	0	0	0	0	0
118394	-50.19	-72.94	78	78028	0	0	0	0	0	0	0	0	0	0	0	0	0	0	0	0
118395	-50.16	-72.94	78	78028	0	0	0	0	0	0	0	0	0	0	0	0	0	0	0	0
118396	-50.14	-72.94	78	78028	0	0	0	0	0	0	0	0	0	0	0	0	0	0	0	0
118397	-50.11	-72.94	78	78028	0	0	0	0	0	0	0	0	0	0	0	0	0	0	0	0
118398	-50.09	-72.94	78	78028	0	0	0	0	0	0	0	0	0	0	0	0	0	0	0	0
118399	-50.06	-72.94	78	78028	0	0	0	0	0	0	0	0	0	0	0	0	0	0	0	0
118400	-50.04	-72.94	78	78028	0	0	0	0	0	0	0	0	0	0	0	0	0	0	0	0
118401	-50.01	-72.94	78	78028	0	0	0	0	0	0	0	0	0	0	0	0	0	0	0	0
118402	-49.99	-72.94	78	78028	0	0	0	0	0	0	0	0	0	0	0	0	0	0	0	0
118403	-49.96	-72.94	78	78028	0	0	0	0	0	0	0	0	0	0	0	0	0	0	0	0
118404	-49.94	-72.94	78	78028	0	0	0	0	0	0	0	0	0	0	0	0	0	0	0	0
118405	-49.91	-72.94	78	78028	0	0	0	0	0	0	0	0	0	0	0	0	0	0	0	0
118406	-49.89	-72.94	78	78028	0	0	0	0	0	0	0	0	0	0	0	0	0	0	0	0
118407	-49.86	-72.94	78	78028	0	0	0	0	0	0	0	0	0	0	0	0	0	0	0	0
118408	-49.84	-72.94	78	78028	0	0	0	0	0	0	0	0	0	0	0	0	0	0	0	0
118409	-49.81	-72.94	78	78028	0	0	0	0	0	0	0	0	0	0	0	0	0	0	0	0
118410	-49.79	-72.94	78	78028	0	0	0	0	0	0	0	0	0	0	0	0	0	0	0	0
118411	-49.76	-72.94	78	78028	0	0	0	0	0	0	0	0	0	0	0	0	0	0	0	0
118412	-49.74	-72.94	78	78028	0	0	0	0	0	0	0	0	0	0	0	0	0	0	0	0
118413	-49.71	-72.94	78	78028	0	0	0	0	0	0	0	0	0	0	0	0	0	0	0	0
118414	-49.69	-72.94	78	78028	0	0	0	0	0	0	0	0	0	0	0	0	0	0	0	0
118415	-49.66	-72.94	78	78028	0	0	0	0	0	0	0	0	0	0	0	0	0	0	0	0
118416	-49.64	-72.94	78	78028	0	0	0	0	0	0	0	0	0	0	0	0	0	0	0	0
118417	-49.61	-72.94	78	78028	0	0	0	0	0	0	0	0	0	0	0	0	0	0	0	0
118418	-49.59	-72.94	78	78028	0	0	0	0	0	0	0	0	0	0	0	0	0	0	0	0
118419	-49.56	-72.94	78	78028	0	0	0	0	0	0	0	0	0	0	0	0	0	0	0	0
118420	-49.54	-72.94	78	78028	0	0	0	0	0	0	0	0	0	0	0	0	0	0	0	0
118421	-49.51	-72.94	78	78028	0	0	0	0	0	0	0	0	0	0	0	0	0	0	0	0
118422	-49.49	-72.94	78	78028	0	0	0	0	0	0	0	0	0	0	0	0	0	0	0	0
118423	-49.46	-72.94	78	78028	0	0	0	0	0	0	0	0	0	0	0	0	0	0	0	0
118424	-49.44	-72.94	78	78028	0	0	0	0	0	0	0	0	0	0	0	0	0	0	0	0
118425	-49.41	-72.94	78	78028	0	0	0	0	0	0	0	0	0	0	0	0	0	0	0	0
118426	-49.39	-72.94	78	78028	0	0	0	0	0	0	0	0	0	0	0	0	0	0	0	0
118427	-49.36	-72.94	78	78028	0	0	0	0	0	0	0	0	0	0	0	0	0	0	0	0
118428	-49.34	-72.94	78	78028	0	0	0	0	0	0	0	0	0	0	0	0	0	0	0	0
118429	-49.31	-72.94	78	78028	0	0	0	0	0	0	0	0	0	0	0	0	0	0	0	0
118430	-49.29	-72.94	78	78028	0	0	0	0	0	0	0	0	0	0	0	0	0	0	0	0
118431	-49.26	-72.94	78	78028	0	0	0	0	0	0	0	0	0	0	0	0	0	0	0	0
118432	-49.24	-72.94	78	78028	0	0	0	0	0	0	0	0	0	0	0	0	0	0	0	0
118433	-49.21	-72.94	78	78028	0	0	0	0	0	0	0	0	0	0	0	0	0	0	0	0
118434	-49.19	-72.94	78	78028	0	0	0	0	0	0	0	0	0	0	0	0	0	0	0	0
118435	-49.16	-72.94	78	78028	0	0	0	0	0	0	0	0	0	0	0	0	0	0	0	0
118436	-49.14	-72.94	78	78028	0	0	0	0	0	0	0	0	0	0	0	0	0	0	0	0
118437	-49.11	-72.94	78	78028	0	0	0	0	0	0	0	0	0	0	0	0	0	0	0	0
118438	-49.09	-72.94	78	78028	0	0	0	0	0	0	0	0	0	0	0	0	0	0	0	0
118439	-49.06	-72.94	78	78028	0	0	0	0	0	0	0	0	0	0	0	0	0	0	0	0
118440	-49.04	-72.94	78	78028	0	0	0	0	0	0	0	0	0	0	0	0	0	0	0	0
118441	-49.01	-72.94	78	78028	0	0	0	0	0	0	0	0	0	0	0	0	0	0	0	0
118442	-48.99	-72.94	78	78028	0	0	0	0	0	0	0	0	0	0	0	0	0	0	0	0
118443	-48.96	-72.94	78	78028	0	0	0	0	0	0	0	0	0	0	0	0	0	0	0	0
118444	-48.94	-72.94	78	78028	0	0	0	0	0	0	0	0	0	0	0	0	0	0	0	0
119814	-50.71	-72.91	78	78028	0	0	0	0	0	0	0	0	0	0	0	0	0	0	0	0
119815	-50.69	-72.91	78	78028	0	0	0	0	0	0	0	0	0	0	0	0	0	0	0	0
119816	-50.66	-72.91	78	78028	0	0	0	0	0	0	0	0	0	0	0	0	0	0	0	0
119817	-50.64	-72.91	78	78028	0	0	0	0	0	0	0	0	0	0	0	0	0	0	0	0
119818	-50.61	-72.91	78	78028	0	0	0	0	0	0	0	0	0	0	0	0	0	0	0	0
119819	-50.59	-72.91	78	78028	0	0	0	0	0	0	0	0	0	0	0	0	0	0	0	0
119820	-50.56	-72.91	78	78028	0	0	0	0	0	0	0	0	0	0	0	0	0	0	0	0
119821	-50.54	-72.91	78	78028	0	0	0	0	0	0	0	0	0	0	0	0	0	0	0	0
119822	-50.51	-72.91	78	78028	0	0	0	0	0	0	0	0	0	0	0	0	0	0	0	0
119823	-50.49	-72.91	78	78028	0	0	0	0	0	0	0	0	0	0	0	0	0	0	0	0
119824	-50.46	-72.91	78	78028	0	0	0	0	0	0	0	0	0	0	0	0	0	0	0	0
119825	-50.44	-72.91	78	78028	0	0	0	0	0	0	0	0	0	0	0	0	0	0	0	0
119826	-50.41	-72.91	78	78028	0	0	0	0	0	0	0	0	0	0	0	0	0	0	0	0
119827	-50.39	-72.91	78	78028	0	0	0	0	0	0	0	0	0	0	0	0	0	0	0	0
119828	-50.36	-72.91	78	78028	0	0	0	0	0	0	0	0	0	0	0	0	0	0	0	0
119829	-50.34	-72.91	78	78028	0	0	0	0	0	0	0	0	0	0	0	0	0	0	0	0
119830	-50.31	-72.91	78	78028	0	0	0	0	0	0	0	0	0	0	0	0	0	0	0	0
119831	-50.29	-72.91	78	78028	0	0	0	0	0	0	0	0	0	0	0	0	0	0	0	0
119832	-50.26	-72.91	78	78028	0	0	0	0	0	0	0	0	0	0	0	0	0	0	0	0
119833	-50.24	-72.91	78	78028	0	0	0	0	0	0	0	0	0	0	0	0	0	0	0	0
119834	-50.21	-72.91	78	78028	0	0	0	0	0	0	0	0	0	0	0	0	0	0	0	0
119835	-50.19	-72.91	78	78028	0	0	0	0	0	0	0	0	0	0	0	0	0	0	0	0
119836	-50.16	-72.91	78	78028	0	0	0	0	0	0	0	0	0	0	0	0	0	0	0	0
119837	-50.14	-72.91	78	78028	0	0	0	0	0	0	0	0	0	0	0	0	0	0	0	0
119838	-50.11	-72.91	78	78028	0	0	0	0	0	0	0	0	0	0	0	0	0	0	0	0
119839	-50.09	-72.91	78	78028	0	0	0	0	0	0	0	0	0	0	0	0	0	0	0	0
119840	-50.06	-72.91	78	78028	0	0	0	0	0	0	0	0	0	0	0	0	0	0	0	0
119841	-50.04	-72.91	78	78028	0	0	0	0	0	0	0	0	0	0	0	0	0	0	0	0
119842	-50.01	-72.91	78	78028	0	0	0	0	0	0	0	0	0	0	0	0	0	0	0	0
119843	-49.99	-72.91	78	78028	0	0	0	0	0	0	0	0	0	0	0	0	0	0	0	0
119844	-49.96	-72.91	78	78028	0	0	0	0	0	0	0	0	0	0	0	0	0	0	0	0
119845	-49.94	-72.91	78	78028	0	0	0	0	0	0	0	0	0	0	0	0	0	0	0	0
119846	-49.91	-72.91	78	78028	0	0	0	0	0	0	0	0	0	0	0	0	0	0	0	0
119847	-49.89	-72.91	78	78028	0	0	0	0	0	0	0	0	0	0	0	0	0	0	0	0
119848	-49.86	-72.91	78	78028	0	0	0	0	0	0	0	0	0	0	0	0	0	0	0	0
119849	-49.84	-72.91	78	78028	0	0	0	0	0	0	0	0	0	0	0	0	0	0	0	0
119850	-49.81	-72.91	78	78028	0	0	0	0	0	0	0	0	0	0	0	0	0	0	0	0
119851	-49.79	-72.91	78	78028	0	0	0	0	0	0	0	0	0	0	0	0	0	0	0	0
119852	-49.76	-72.91	78	78028	0	0	0	0	0	0	0	0	0	0	0	0	0	0	0	0
119853	-49.74	-72.91	78	78028	0	0	0	0	0	0	0	0	0	0	0	0	0	0	0	0
119854	-49.71	-72.91	78	78028	0	0	0	0	0	0	0	0	0	0	0	0	0	0	0	0
119855	-49.69	-72.91	78	78028	0	0	0	0	0	0	0	0	0	0	0	0	0	0	0	0
119856	-49.66	-72.91	78	78028	0	0	0	0	0	0	0	0	0	0	0	0	0	0	0	0
119857	-49.64	-72.91	78	78028	0	0	0	0	0	0	0	0	0	0	0	0	0	0	0	0
119858	-49.61	-72.91	78	78028	0	0	0	0	0	0	0	0	0	0	0	0	0	0	0	0
119859	-49.59	-72.91	78	78028	0	0	0	0	0	0	0	0	0	0	0	0	0	0	0	0
119860	-49.56	-72.91	78	78028	0	0	0	0	0	0	0	0	0	0	0	0	0	0	0	0
119861	-49.54	-72.91	78	78028	0	0	0	0	0	0	0	0	0	0	0	0	0	0	0	0
119862	-49.51	-72.91	78	78028	0	0	0	0	0	0	0	0	0	0	0	0	0	0	0	0
119863	-49.49	-72.91	78	78028	0	0	0	0	0	0	0	0	0	0	0	0	0	0	0	0
119864	-49.46	-72.91	78	78028	0	0	0	0	0	0	0	0	0	0	0	0	0	0	0	0
119865	-49.44	-72.91	78	78028	0	0	0	0	0	0	0	0	0	0	0	0	0	0	0	0
119866	-49.41	-72.91	78	78028	0	0	0	0	0	0	0	0	0	0	0	0	0	0	0	0
119867	-49.39	-72.91	78	78028	0	0	0	0	0	0	0	0	0	0	0	0	0	0	0	0
119868	-49.36	-72.91	78	78028	0	0	0	0	0	0	0	0	0	0	0	0	0	0	0	0
119869	-49.34	-72.91	78	78028	284.12	0	0	0	0	0	0	0	0	548.55	72.45	0	0	0	0	0
119870	-49.31	-72.91	78	78028	27.59	0	0	0	15582	0	0	0	0	62.1	10.35	0	0	0	0	0
119871	-49.29	-72.91	78	78028	0	0	0	0	9859.5	0	0	0	0	0	0	0	0	0	0	0
119872	-49.26	-72.91	78	78028	0	0	0	0	0	0	0	0	0	0	0	0	0	0	0	0
119873	-49.24	-72.91	78	78028	0	0	0	0	0	0	0	0	0	0	0	0	0	0	0	0
119874	-49.21	-72.91	78	78028	0	0	0	0	0	0	0	0	0	0	0	0	0	0	0	0
119875	-49.19	-72.91	78	78028	0	0	0	0	0	0	0	0	0	0	0	0	0	0	0	0
119876	-49.16	-72.91	78	78028	0	0	0	0	0	0	0	0	0	0	0	0	0	0	0	0
119877	-49.14	-72.91	78	78028	0	0	0	0	0	0	0	0	0	0	0	0	0	0	0	0
119878	-49.11	-72.91	78	78028	0	0	0	0	0	0	0	0	0	0	0	0	0	0	0	0
119879	-49.09	-72.91	78	78028	0	0	0	0	0	0	0	0	0	0	0	0	0	0	0	0
119880	-49.06	-72.91	78	78028	0	0	0	0	0	0	0	0	0	0	0	0	0	0	0	0
119881	-49.04	-72.91	78	78028	0	0	0	0	0	0	0	0	0	0	0	0	0	0	0	0
119882	-49.01	-72.91	78	78028	0	0	0	0	0	0	0	0	0	0	0	0	0	0	0	0
119883	-48.99	-72.91	78	78028	0	0	0	0	0	0	0	0	0	0	0	0	0	0	0	0
119884	-48.96	-72.91	78	78028	0	0	0	0	0	0	0	0	0	0	0	0	0	0	0	0
119885	-48.94	-72.91	78	78028	0	0	0	0	0	0	0	0	0	0	0	0	0	0	0	0
121256	-50.69	-72.89	78	78028	0	0	0	0	0	0	0	0	0	0	0	0	0	0	0	0
121257	-50.66	-72.89	78	78028	0	0	0	0	0	0	0	0	0	0	0	0	0	0	0	0
121258	-50.64	-72.89	78	78028	0	0	0	0	0	0	0	0	0	0	0	0	0	0	0	0
121259	-50.61	-72.89	78	78028	0	0	0	0	0	0	0	0	0	0	0	0	0	0	0	0
121260	-50.59	-72.89	78	78028	0	0	0	0	0	0	0	0	0	0	0	0	0	0	0	0
121261	-50.56	-72.89	78	78028	0	0	0	0	0	0	0	0	0	0	0	0	0	0	0	0
121262	-50.54	-72.89	78	78028	0	0	0	0	0	0	0	0	0	0	0	0	0	0	0	0
121263	-50.51	-72.89	78	78028	0	0	0	0	0	0	0	0	0	0	0	0	0	0	0	0
121264	-50.49	-72.89	78	78028	0	0	0	0	0	0	0	0	0	0	0	0	0	0	0	0
121265	-50.46	-72.89	78	78028	0	0	0	0	0	0	0	0	0	0	0	0	0	0	0	0
121266	-50.44	-72.89	78	78028	0	0	0	0	0	0	0	0	0	0	0	0	0	0	0	0
121267	-50.41	-72.89	78	78028	0	0	0	0	0	0	0	0	0	0	0	0	0	0	0	0
121268	-50.39	-72.89	78	78028	0	0	0	0	0	0	0	0	0	0	0	0	0	0	0	0
121269	-50.36	-72.89	78	78028	0	0	0	0	0	0	0	0	0	0	0	0	0	0	0	0
121270	-50.34	-72.89	78	78028	0	0	0	0	0	0	0	0	0	0	0	0	0	0	0	0
121271	-50.31	-72.89	78	78028	0	0	0	0	0	0	0	0	0	0	0	0	0	0	0	0
121272	-50.29	-72.89	78	78028	0	0	0	0	0	0	0	0	0	0	0	0	0	0	0	0
121273	-50.26	-72.89	78	78028	0	0	0	0	0	0	0	0	0	0	0	0	0	0	0	0
121274	-50.24	-72.89	78	78028	0	0	0	0	0	0	0	0	0	0	0	0	0	0	0	0
121275	-50.21	-72.89	78	78028	0	0	0	0	0	0	0	0	0	0	0	0	0	0	0	0
121276	-50.19	-72.89	78	78028	0	0	0	0	0	0	0	0	0	0	0	0	0	0	0	0
121277	-50.16	-72.89	78	78028	0	0	0	0	0	0	0	0	0	0	0	0	0	0	0	0
121278	-50.14	-72.89	78	78028	0	0	0	0	0	0	0	0	0	0	0	0	0	0	0	0
121279	-50.11	-72.89	78	78028	0	0	0	0	0	0	0	0	0	0	0	0	0	0	0	0
121280	-50.09	-72.89	78	78028	0	0	0	0	0	0	0	0	0	0	0	0	0	0	0	0
121281	-50.06	-72.89	78	78028	0	0	0	0	0	0	0	0	0	0	0	0	0	0	0	0
121282	-50.04	-72.89	78	78028	0	0	0	0	0	0	0	0	0	0	0	0	0	0	0	0
121283	-50.01	-72.89	78	78028	0	0	0	0	0	0	0	0	0	0	0	0	0	0	0	0
121284	-49.99	-72.89	78	78028	0	0	0	0	0	0	0	0	0	0	0	0	0	0	0	0
121285	-49.96	-72.89	78	78028	0	0	0	0	0	0	0	0	0	0	0	0	0	0	0	0
121286	-49.94	-72.89	78	78028	0	0	0	0	0	0	0	0	0	0	0	0	0	0	0	0
121287	-49.91	-72.89	78	78028	0	0	0	0	0	0	0	0	0	0	0	0	0	0	0	0
121288	-49.89	-72.89	78	78028	0	0	0	0	0	0	0	0	0	0	0	0	0	0	0	0
121289	-49.86	-72.89	78	78028	0	0	0	0	0	0	0	0	0	0	0	0	0	0	0	0
121290	-49.84	-72.89	78	78028	0	0	0	0	0	0	0	0	0	0	0	0	0	0	0	0
121291	-49.81	-72.89	78	78028	0	0	0	0	0	0	0	0	0	0	0	0	0	0	0	0
121292	-49.79	-72.89	78	78028	0	0	0	0	0	0	0	0	0	0	0	0	0	0	0	0
121293	-49.76	-72.89	78	78028	0	0	0	0	0	0	0	0	0	0	0	0	0	0	0	0
121294	-49.74	-72.89	78	78028	0	0	0	0	0	0	0	0	0	0	0	0	0	0	0	0
121295	-49.71	-72.89	78	78028	0	0	0	0	0	0	0	0	0	0	0	0	0	0	0	0
121296	-49.69	-72.89	78	78028	0	0	0	0	0	0	0	0	0	0	0	0	0	0	0	0
121297	-49.66	-72.89	78	78028	0	0	0	0	0	0	0	0	0	0	0	0	0	0	0	0
121298	-49.64	-72.89	78	78028	0	0	0	0	0	0	0	0	0	0	0	0	0	0	0	0
121299	-49.61	-72.89	78	78028	0	0	0	0	0	0	0	0	0	0	0	0	0	0	0	0
121300	-49.59	-72.89	78	78028	0	0	0	0	0	0	0	0	0	0	0	0	0	0	0	0
121301	-49.56	-72.89	78	78028	0	0	0	0	0	0	0	0	0	0	0	0	0	0	0	0
121302	-49.54	-72.89	78	78028	0	0	0	0	0	0	0	0	0	0	0	0	0	0	0	0
121303	-49.51	-72.89	78	78028	0	0	0	0	0	0	0	0	0	0	0	0	0	0	0	0
121304	-49.49	-72.89	78	78028	0	0	0	0	0	0	0	0	0	0	0	0	0	0	0	0
121305	-49.46	-72.89	78	78028	0	0	0	0	0	0	0	0	0	0	0	0	0	0	0	0
121306	-49.44	-72.89	78	78028	0	0	0	0	0	0	0	0	0	0	0	0	0	0	0	0
121307	-49.41	-72.89	78	78028	0	0	0	0	0	0	0	0	0	0	0	0	0	0	0	0
121308	-49.39	-72.89	78	78028	0	0	0	0	0	0	0	0	0	0	0	0	0	0	0	0
121309	-49.36	-72.89	78	78028	0	0	0	0	0	0	0	0	0	0	0	0	0	0	0	0
121310	-49.34	-72.89	78	78028	1219.25	0	0	0	12967.5	0	0	0	1027.88	2359.8	331.2	0	0	0	0	9036.86
121311	-49.31	-72.89	78	78028	27.59	0	0	0	18963	0	0	0	0	62.1	10.35	0	0	0	0	0
121312	-49.29	-72.89	78	78028	0	0	0	0	24318	0	0	0	0	0	0	0	0	0	0	0
121313	-49.26	-72.89	78	78028	0	0	0	0	19141.5	0	0	0	0	0	0	0	0	0	0	0
121314	-49.24	-72.89	78	78028	0	0	0	0	0	0	0	0	0	0	0	0	0	0	0	0
121315	-49.21	-72.89	78	78028	0	0	0	0	0	0	0	0	0	0	0	0	0	0	0	0
121316	-49.19	-72.89	78	78028	0	0	0	0	0	0	0	0	0	0	0	0	0	0	0	0
121317	-49.16	-72.89	78	78028	0	0	0	0	0	0	0	0	0	0	0	0	0	0	0	0
121318	-49.14	-72.89	78	78028	0	0	0	0	0	0	0	0	0	0	0	0	0	0	0	0
121319	-49.11	-72.89	78	78028	0	0	0	0	0	0	0	0	0	0	0	0	0	0	0	0
121320	-49.09	-72.89	78	78028	0	0	0	0	0	0	0	0	0	0	0	0	0	0	0	0
121321	-49.06	-72.89	78	78028	0	0	0	0	0	0	0	0	0	0	0	0	0	0	0	0
121322	-49.04	-72.89	78	78028	0	0	0	0	0	0	0	0	0	0	0	0	0	0	0	0
121323	-49.01	-72.89	78	78028	0	0	0	0	0	0	0	0	0	0	0	0	0	0	0	0
121324	-48.99	-72.89	78	78028	0	0	0	0	0	0	0	0	0	0	0	0	0	0	0	0
121325	-48.96	-72.89	78	78028	0	0	0	0	0	0	0	0	0	0	0	0	0	0	0	0
121326	-48.94	-72.89	78	78028	0	0	0	0	0	0	0	0	0	0	0	0	0	0	0	0
122698	-50.66	-72.86	78	78028	0	0	0	0	0	0	0	0	0	0	0	0	0	0	0	0
122699	-50.64	-72.86	78	78028	0	0	0	0	0	0	0	0	0	0	0	0	0	0	0	0
122700	-50.61	-72.86	78	78028	0	0	0	0	0	0	0	0	0	0	0	0	0	0	0	0
122701	-50.59	-72.86	78	78028	0	0	0	0	0	0	0	0	0	0	0	0	0	0	0	0
122702	-50.56	-72.86	78	78028	0	0	0	0	0	0	0	0	0	0	0	0	0	0	0	0
122703	-50.54	-72.86	78	78028	0	0	0	0	0	0	0	0	0	0	0	0	0	0	0	0
122704	-50.51	-72.86	78	78028	0	0	0	0	0	0	0	0	0	0	0	0	0	0	0	0
122705	-50.49	-72.86	78	78028	0	0	0	0	0	0	0	0	0	0	0	0	0	0	0	0
122706	-50.46	-72.86	78	78028	0	0	0	0	0	0	0	0	0	0	0	0	0	0	0	0
122707	-50.44	-72.86	78	78028	0	0	0	0	0	0	0	0	0	0	0	0	0	0	0	0
122708	-50.41	-72.86	78	78028	0	0	0	0	0	0	0	0	0	0	0	0	0	0	0	0
122709	-50.39	-72.86	78	78028	0	0	0	0	0	0	0	0	0	0	0	0	0	0	0	0
122710	-50.36	-72.86	78	78028	0	0	0	0	0	0	0	0	0	0	0	0	0	0	0	0
122711	-50.34	-72.86	78	78028	0	0	0	0	0	0	0	0	0	0	0	0	0	0	0	0
122712	-50.31	-72.86	78	78028	0	0	0	0	0	0	0	0	0	0	0	0	0	0	0	0
122713	-50.29	-72.86	78	78028	0	0	0	0	0	0	0	0	0	0	0	0	0	0	0	0
122714	-50.26	-72.86	78	78028	0	0	0	0	0	0	0	0	0	0	0	0	0	0	0	0
122715	-50.24	-72.86	78	78028	0	0	0	0	0	0	0	0	0	0	0	0	0	0	0	0
122716	-50.21	-72.86	78	78028	0	0	0	0	0	0	0	0	0	0	0	0	0	0	0	0
122717	-50.19	-72.86	78	78028	0	0	0	0	0	0	0	0	0	0	0	0	0	0	0	0
122718	-50.16	-72.86	78	78028	0	0	0	0	0	0	0	0	0	0	0	0	0	0	0	0
122719	-50.14	-72.86	78	78028	0	0	0	0	0	0	0	0	0	0	0	0	0	0	0	0
122720	-50.11	-72.86	78	78028	0	0	0	0	0	0	0	0	0	0	0	0	0	0	0	0
122721	-50.09	-72.86	78	78028	0	0	0	0	0	0	0	0	0	0	0	0	0	0	0	0
122722	-50.06	-72.86	78	78028	0	0	0	0	0	0	0	0	0	0	0	0	0	0	0	0
122723	-50.04	-72.86	78	78028	0	0	0	0	0	0	0	0	0	0	0	0	0	0	0	0
122724	-50.01	-72.86	78	78028	0	0	0	0	0	0	0	0	0	0	0	0	0	0	0	0
122725	-49.99	-72.86	78	78028	0	0	0	0	0	0	0	0	0	0	0	0	0	0	0	0
122726	-49.96	-72.86	78	78028	0	0	0	0	0	0	0	0	0	0	0	0	0	0	0	0
122727	-49.94	-72.86	78	78028	0	0	0	0	0	0	0	0	0	0	0	0	0	0	0	0
122728	-49.91	-72.86	78	78028	0	0	0	0	0	0	0	0	0	0	0	0	0	0	0	0
122729	-49.89	-72.86	78	78028	0	0	0	0	0	0	0	0	0	0	0	0	0	0	0	0
122730	-49.86	-72.86	78	78028	0	0	0	0	0	0	0	0	0	0	0	0	0	0	0	0
122731	-49.84	-72.86	78	78028	0	0	0	0	0	0	0	0	0	0	0	0	0	0	0	0
122732	-49.81	-72.86	78	78028	0	0	0	0	0	0	0	0	0	0	0	0	0	0	0	0
122733	-49.79	-72.86	78	78028	0	0	0	0	0	0	0	0	0	0	0	0	0	0	0	0
122734	-49.76	-72.86	78	78028	0	0	0	0	0	0	0	0	0	0	0	0	0	0	0	0
122735	-49.74	-72.86	78	78028	0	0	0	0	0	0	0	0	0	0	0	0	0	0	0	0
122736	-49.71	-72.86	78	78028	0	0	0	0	0	0	0	0	0	0	0	0	0	0	0	0
122737	-49.69	-72.86	78	78028	0	0	0	0	0	0	0	0	0	0	0	0	0	0	0	0
122738	-49.66	-72.86	78	78028	0	0	0	0	0	0	0	0	0	0	0	0	0	0	0	0
122739	-49.64	-72.86	78	78028	0	0	0	0	0	0	0	0	0	0	0	0	0	0	0	0
122740	-49.61	-72.86	78	78028	0	0	0	0	0	0	0	0	0	0	0	0	0	0	0	0
122741	-49.59	-72.86	78	78028	0	0	0	0	0	0	0	0	0	0	0	0	0	0	0	0
122742	-49.56	-72.86	78	78028	0	0	0	0	0	0	0	0	0	0	0	0	0	0	0	0
122743	-49.54	-72.86	78	78028	0	0	0	0	0	0	0	0	0	0	0	0	0	0	0	0
122744	-49.51	-72.86	78	78028	0	0	0	0	0	0	0	0	0	0	0	0	0	0	0	0
122745	-49.49	-72.86	78	78028	0	0	0	0	0	0	0	0	0	0	0	0	0	0	0	0
122746	-49.46	-72.86	78	78028	0	0	0	0	0	0	0	0	0	0	0	0	0	0	0	0
122747	-49.44	-72.86	78	78028	0	0	0	0	0	0	0	0	0	0	0	0	0	0	0	0
122748	-49.41	-72.86	78	78028	0	0	0	0	0	0	0	0	0	0	0	0	0	0	0	0
122749	-49.39	-72.86	78	78028	0	0	0	0	1312.5	0	0	0	0	0	0	0	0	0	0	0
122750	-49.36	-72.86	78	78028	0	0	0	0	556.5	0	0	0	0	0	0	0	0	0	0	0
122751	-49.34	-72.86	78	78028	0	0	0	0	2530.5	0	0	0	0	0	0	0	0	0	0	0
122752	-49.31	-72.86	78	78028	0	0	0	0	0	0	0	0	0	0	0	0	0	0	0	0
122753	-49.29	-72.86	78	78028	0	0	0	0	0	0	0	0	0	0	0	0	0	0	0	0
122754	-49.26	-72.86	78	78028	0	0	0	0	0	0	0	0	0	0	0	0	0	0	0	0
122755	-49.24	-72.86	78	78028	0	0	0	0	0	0	0	0	0	0	0	0	0	0	0	0
122756	-49.21	-72.86	78	78028	0	0	0	0	0	0	0	0	0	0	0	0	0	0	0	0
122757	-49.19	-72.86	78	78028	0	0	0	0	0	0	0	0	0	0	0	0	0	0	0	0
122758	-49.16	-72.86	78	78028	0	0	0	0	0	0	0	0	0	0	0	0	0	0	0	0
122759	-49.14	-72.86	78	78028	0	0	0	0	0	0	0	0	0	0	0	0	0	0	0	0
122760	-49.11	-72.86	78	78028	0	0	0	0	0	0	0	0	0	0	0	0	0	0	0	0
122761	-49.09	-72.86	78	78028	0	0	0	0	0	0	0	0	0	0	0	0	0	0	0	0
122762	-49.06	-72.86	78	78028	0	0	0	0	0	0	0	0	0	0	0	0	0	0	0	0
122763	-49.04	-72.86	78	78028	0	0	0	0	0	0	0	0	0	0	0	0	0	0	0	0
122764	-49.01	-72.86	78	78028	0	0	0	0	0	0	0	0	0	0	0	0	0	0	0	0
122765	-48.99	-72.86	78	78028	0	0	0	0	0	0	0	0	0	0	0	0	0	0	0	0
122766	-48.96	-72.86	78	78028	0	0	0	0	0	0	0	0	0	0	0	0	0	0	0	0
122767	-48.94	-72.86	78	78028	0	0	0	0	0	0	0	0	0	0	0	0	0	0	0	0
124139	-50.66	-72.84	78	78028	0	0	0	0	0	0	0	0	0	0	0	0	0	0	0	0
124140	-50.64	-72.84	78	78028	0	0	0	0	0	0	0	0	0	0	0	0	0	0	0	0
124141	-50.61	-72.84	78	78028	0	0	0	0	0	0	0	0	0	0	0	0	0	0	0	0
124142	-50.59	-72.84	78	78028	0	0	0	0	0	0	0	0	0	0	0	0	0	0	0	0
124143	-50.56	-72.84	78	78028	0	0	0	0	0	0	0	0	0	0	0	0	0	0	0	0
124144	-50.54	-72.84	78	78028	0	0	0	0	0	0	0	0	0	0	0	0	0	0	0	0
124145	-50.51	-72.84	78	78028	0	0	0	0	0	0	0	0	0	0	0	0	0	0	0	0
124146	-50.49	-72.84	78	78028	0	0	0	0	0	0	0	0	0	0	0	0	0	0	0	0
124147	-50.46	-72.84	78	78028	0	0	0	0	0	0	0	0	0	0	0	0	0	0	0	0
124148	-50.44	-72.84	78	78028	0	0	0	0	0	0	0	0	0	0	0	0	0	0	0	0
124149	-50.41	-72.84	78	78028	0	0	0	0	0	0	0	0	0	0	0	0	0	0	0	0
124150	-50.39	-72.84	78	78028	0	0	0	0	0	0	0	0	0	0	0	0	0	0	0	0
124151	-50.36	-72.84	78	78028	0	0	0	0	0	0	0	0	0	0	0	0	0	0	0	0
124152	-50.34	-72.84	78	78028	0	0	0	0	0	0	0	0	0	0	0	0	0	0	0	0
124153	-50.31	-72.84	78	78028	0	0	0	0	0	0	0	0	0	0	0	0	0	0	0	0
124154	-50.29	-72.84	78	78028	0	0	0	0	0	0	0	0	0	0	0	0	0	0	0	0
124155	-50.26	-72.84	78	78028	0	0	0	0	0	0	0	0	0	0	0	0	0	0	0	0
124156	-50.24	-72.84	78	78028	0	0	0	0	0	0	0	0	0	0	0	0	0	0	0	0
124157	-50.21	-72.84	78	78028	0	0	0	0	0	0	0	0	0	0	0	0	0	0	0	0
124158	-50.19	-72.84	78	78028	0	0	0	0	0	0	0	0	0	0	0	0	0	0	0	0
124159	-50.16	-72.84	78	78028	0	0	0	0	0	0	0	0	0	0	0	0	0	0	0	0
124160	-50.14	-72.84	78	78028	0	0	0	0	0	0	0	0	0	0	0	0	0	0	0	0
124161	-50.11	-72.84	78	78028	0	0	0	0	0	0	0	0	0	0	0	0	0	0	0	0
124162	-50.09	-72.84	78	78028	0	0	0	0	0	0	0	0	0	0	0	0	0	0	0	0
124163	-50.06	-72.84	78	78028	0	0	0	0	0	0	0	0	0	0	0	0	0	0	0	0
124164	-50.04	-72.84	78	78028	0	0	0	0	0	0	0	0	0	0	0	0	0	0	0	0
124165	-50.01	-72.84	78	78028	0	0	0	0	0	0	0	0	0	0	0	0	0	0	0	0
124166	-49.99	-72.84	78	78028	0	0	0	0	0	0	0	0	0	0	0	0	0	0	0	0
124167	-49.96	-72.84	78	78028	0	0	0	0	0	0	0	0	0	0	0	0	0	0	0	0
124168	-49.94	-72.84	78	78028	0	0	0	0	0	0	0	0	0	0	0	0	0	0	0	0
124169	-49.91	-72.84	78	78028	0	0	0	0	0	0	0	0	0	0	0	0	0	0	0	0
124170	-49.89	-72.84	78	78028	0	0	0	0	0	0	0	0	0	0	0	0	0	0	0	0
124171	-49.86	-72.84	78	78028	0	0	0	0	0	0	0	0	0	0	0	0	0	0	0	0
124172	-49.84	-72.84	78	78028	0	0	0	0	0	0	0	0	0	0	0	0	0	0	0	0
124173	-49.81	-72.84	78	78028	0	0	0	0	0	0	0	0	0	0	0	0	0	0	0	0
124174	-49.79	-72.84	78	78028	0	0	0	0	0	0	0	0	0	0	0	0	0	0	0	0
124175	-49.76	-72.84	78	78028	0	0	0	0	0	0	0	0	0	0	0	0	0	0	0	0
124176	-49.74	-72.84	78	78028	0	0	0	0	0	0	0	0	0	0	0	0	0	0	0	0
124177	-49.71	-72.84	78	78028	0	0	0	0	0	0	0	0	0	0	0	0	0	0	0	0
124178	-49.69	-72.84	78	78028	0	0	0	0	0	0	0	0	0	0	0	0	0	0	0	0
124179	-49.66	-72.84	78	78028	0	0	0	0	0	0	0	0	0	0	0	0	0	0	0	0
124180	-49.64	-72.84	78	78028	0	0	0	0	0	0	0	0	0	0	0	0	0	0	0	0
124181	-49.61	-72.84	78	78028	0	0	0	0	0	0	0	0	0	0	0	0	0	0	0	0
124182	-49.59	-72.84	78	78028	0	0	0	0	0	0	0	0	0	0	0	0	0	0	0	0
124183	-49.56	-72.84	78	78028	0	0	0	0	0	0	0	0	0	0	0	0	0	0	0	0
124184	-49.54	-72.84	78	78028	0	0	0	0	0	0	0	0	0	0	0	0	0	0	0	0
124185	-49.51	-72.84	78	78028	0	0	0	0	0	0	0	0	0	0	0	0	0	0	0	0
124186	-49.49	-72.84	78	78028	0	0	0	0	0	0	0	0	0	0	0	0	0	0	0	0
124187	-49.46	-72.84	78	78028	0	0	0	0	0	0	0	0	0	0	0	0	0	0	0	0
124188	-49.44	-72.84	78	78028	0	0	0	0	0	0	0	0	0	0	0	0	0	0	0	0
124189	-49.41	-72.84	78	78028	0	0	0	0	934.5	0	0	0	0	0	0	0	0	0	0	0
124190	-49.39	-72.84	78	78028	0	0	0	0	462	0	0	0	0	0	0	0	0	0	0	0
124191	-49.36	-72.84	78	78028	0	0	0	0	3097.5	0	0	0	0	0	0	0	0	0	0	0
124192	-49.34	-72.84	78	78028	0	0	0	0	0	0	0	0	0	0	0	0	0	0	0	0
124193	-49.31	-72.84	78	78028	0	0	0	0	0	0	0	0	0	0	0	0	0	0	0	0
124194	-49.29	-72.84	78	78028	0	0	0	0	0	0	0	0	0	0	0	0	0	0	0	0
124195	-49.26	-72.84	78	78028	0	0	0	0	0	0	0	0	0	0	0	0	0	0	0	0
124196	-49.24	-72.84	78	78028	0	0	0	0	0	0	0	0	0	0	0	0	0	0	0	0
124197	-49.21	-72.84	78	78028	0	0	0	0	0	0	0	0	0	0	0	0	0	0	0	0
124198	-49.19	-72.84	78	78028	0	0	0	0	0	0	0	0	0	0	0	0	0	0	0	0
124199	-49.16	-72.84	78	78028	0	0	0	0	0	0	0	0	0	0	0	0	0	0	0	0
124200	-49.14	-72.84	78	78028	0	0	0	0	0	0	0	0	0	0	0	0	0	0	0	0
124201	-49.11	-72.84	78	78028	0	0	0	0	0	0	0	0	0	0	0	0	0	0	0	0
124202	-49.09	-72.84	78	78028	0	0	0	0	0	0	0	0	0	0	0	0	0	0	0	0
124203	-49.06	-72.84	78	78028	0	0	0	0	0	0	0	0	0	0	0	0	0	0	0	0
124204	-49.04	-72.84	78	78028	0	0	0	0	0	0	0	0	0	0	0	0	0	0	0	0
124205	-49.01	-72.84	78	78028	0	0	0	0	0	0	0	0	0	0	0	0	0	0	0	0
124206	-48.99	-72.84	78	78028	0	0	0	0	0	0	0	0	0	0	0	0	0	0	0	0
124207	-48.96	-72.84	78	78028	0	0	0	0	0	0	0	0	0	0	0	0	0	0	0	0
125580	-50.66	-72.81	78	78028	0	0	0	0	0	0	0	0	0	0	0	0	0	0	0	0
125581	-50.64	-72.81	78	78028	0	0	0	0	0	0	0	0	0	0	0	0	0	0	0	0
125582	-50.61	-72.81	78	78028	0	0	0	0	0	0	0	0	0	0	0	0	0	0	0	0
125583	-50.59	-72.81	78	78028	0	0	0	0	0	0	0	0	0	0	0	0	0	0	0	0
125584	-50.56	-72.81	78	78028	0	0	0	0	0	0	0	0	0	0	0	0	0	0	0	0
125585	-50.54	-72.81	78	78028	0	0	0	0	0	0	0	0	0	0	0	0	0	0	0	0
125586	-50.51	-72.81	78	78028	0	0	0	0	0	0	0	0	0	0	0	0	0	0	0	0
125587	-50.49	-72.81	78	78028	0	0	0	0	0	0	0	0	0	0	0	0	0	0	0	0
125588	-50.46	-72.81	78	78028	0	0	0	0	0	0	0	0	0	0	0	0	0	0	0	0
125589	-50.44	-72.81	78	78028	0	0	0	0	0	0	0	0	0	0	0	0	0	0	0	0
125590	-50.41	-72.81	78	78028	0	0	0	0	0	0	0	0	0	0	0	0	0	0	0	0
125591	-50.39	-72.81	78	78028	0	0	0	0	0	0	0	0	0	0	0	0	0	0	0	0
125592	-50.36	-72.81	78	78028	0	0	0	0	0	0	0	0	0	0	0	0	0	0	0	0
125593	-50.34	-72.81	78	78028	0	0	0	0	0	0	0	0	0	0	0	0	0	0	0	0
125594	-50.31	-72.81	78	78028	0	0	0	0	0	0	0	0	0	0	0	0	0	0	0	0
125595	-50.29	-72.81	78	78028	0	0	0	0	0	0	0	0	0	0	0	0	0	0	0	0
125596	-50.26	-72.81	78	78028	0	0	0	0	0	0	0	0	0	0	0	0	0	0	0	0
125597	-50.24	-72.81	78	78028	0	0	0	0	0	0	0	0	0	0	0	0	0	0	0	0
125598	-50.21	-72.81	78	78028	0	0	0	0	0	0	0	0	0	0	0	0	0	0	0	0
125599	-50.19	-72.81	78	78028	0	0	0	0	0	0	0	0	0	0	0	0	0	0	0	0
125600	-50.16	-72.81	78	78028	0	0	0	0	0	0	0	0	0	0	0	0	0	0	0	0
125601	-50.14	-72.81	78	78028	0	0	0	0	0	0	0	0	0	0	0	0	0	0	0	0
125602	-50.11	-72.81	78	78028	0	0	0	0	0	0	0	0	0	0	0	0	0	0	0	0
125603	-50.09	-72.81	78	78028	0	0	0	0	0	0	0	0	0	0	0	0	0	0	0	0
125604	-50.06	-72.81	78	78028	0	0	0	0	0	0	0	0	0	0	0	0	0	0	0	0
125605	-50.04	-72.81	78	78028	0	0	0	0	0	0	0	0	0	0	0	0	0	0	0	0
125606	-50.01	-72.81	78	78028	0	0	0	0	0	0	0	0	0	0	0	0	0	0	0	0
125607	-49.99	-72.81	78	78028	0	0	0	0	0	0	0	0	0	0	0	0	0	0	0	0
125608	-49.96	-72.81	78	78028	0	0	0	0	0	0	0	0	0	0	0	0	0	0	0	0
125609	-49.94	-72.81	78	78028	0	0	0	0	0	0	0	0	0	0	0	0	0	0	0	0
125610	-49.91	-72.81	78	78028	0	0	0	0	0	0	0	0	0	0	0	0	0	0	0	0
125611	-49.89	-72.81	78	78028	0	0	0	0	0	0	0	0	0	0	0	0	0	0	0	0
125612	-49.86	-72.81	78	78028	0	0	0	0	0	0	0	0	0	0	0	0	0	0	0	0
125613	-49.84	-72.81	78	78028	0	0	0	0	0	0	0	0	0	0	0	0	0	0	0	0
125614	-49.81	-72.81	78	78028	0	0	0	0	0	0	0	0	0	0	0	0	0	0	0	0
125615	-49.79	-72.81	78	78028	0	0	0	0	0	0	0	0	0	0	0	0	0	0	0	0
125616	-49.76	-72.81	78	78028	0	0	0	0	0	0	0	0	0	0	0	0	0	0	0	0
125617	-49.74	-72.81	78	78028	0	0	0	0	0	0	0	0	0	0	0	0	0	0	0	0
125618	-49.71	-72.81	78	78028	0	0	0	0	0	0	0	0	0	0	0	0	0	0	0	0
125619	-49.69	-72.81	78	78028	0	0	0	0	0	0	0	0	0	0	0	0	0	0	0	0
125620	-49.66	-72.81	78	78028	0	0	0	0	0	0	0	0	0	0	0	0	0	0	0	0
125621	-49.64	-72.81	78	78028	0	0	0	0	0	0	0	0	0	0	0	0	0	0	0	0
125622	-49.61	-72.81	78	78028	0	0	0	0	0	0	0	0	0	0	0	0	0	0	0	0
125623	-49.59	-72.81	78	78028	0	0	0	0	0	0	0	0	0	0	0	0	0	0	0	0
125624	-49.56	-72.81	78	78028	0	0	0	0	0	0	0	0	0	0	0	0	0	0	0	0
125625	-49.54	-72.81	78	78028	0	0	0	0	0	0	0	0	0	0	0	0	0	0	0	0
125626	-49.51	-72.81	78	78028	0	0	0	0	0	0	0	0	0	0	0	0	0	0	0	0
125627	-49.49	-72.81	78	78028	0	0	0	0	0	0	0	0	0	0	0	0	0	0	0	0
125628	-49.46	-72.81	78	78028	0	0	0	0	0	0	0	0	0	0	0	0	0	0	0	0
125629	-49.44	-72.81	78	78028	0	0	0	0	0	0	0	0	0	0	0	0	0	0	0	0
125630	-49.41	-72.81	78	78028	0	0	0	0	388.5	0	0	0	0	0	0	0	0	0	0	0
125631	-49.39	-72.81	78	78028	0	0	0	0	1974	0	0	0	0	0	0	0	0	0	0	0
125632	-49.36	-72.81	78	78028	0	0	0	0	1900.5	0	0	0	0	0	0	0	0	0	0	0
125633	-49.34	-72.81	78	78028	0	0	0	0	0	0	0	0	0	0	0	0	0	0	0	0
125634	-49.31	-72.81	78	78028	0	0	0	0	0	0	0	0	0	0	0	0	0	0	0	0
125635	-49.29	-72.81	78	78028	0	0	0	0	0	0	0	0	0	0	0	0	0	0	0	0
125636	-49.26	-72.81	78	78028	0	0	0	0	0	0	0	0	0	0	0	0	0	0	0	0
125637	-49.24	-72.81	78	78028	0	0	0	0	0	0	0	0	0	0	0	0	0	0	0	0
125638	-49.21	-72.81	78	78028	0	0	0	0	0	0	0	0	0	0	0	0	0	0	0	0
125639	-49.19	-72.81	78	78028	0	0	0	0	0	0	0	0	0	0	0	0	0	0	0	0
125640	-49.16	-72.81	78	78028	0	0	0	0	0	0	0	0	0	0	0	0	0	0	0	0
125641	-49.14	-72.81	78	78028	0	0	0	0	0	0	0	0	0	0	0	0	0	0	0	0
125642	-49.11	-72.81	78	78028	0	0	0	0	0	0	0	0	0	0	0	0	0	0	0	0
125643	-49.09	-72.81	78	78028	0	0	0	0	0	0	0	0	0	0	0	0	0	0	0	0
125644	-49.06	-72.81	78	78028	0	0	0	0	0	0	0	0	0	0	0	0	0	0	0	0
125645	-49.04	-72.81	78	78028	0	0	0	0	0	0	0	0	0	0	0	0	0	0	0	0
125646	-49.01	-72.81	78	78028	0	0	0	0	0	0	0	0	0	0	0	0	0	0	0	0
125647	-48.99	-72.81	78	78028	0	0	0	0	0	0	0	0	0	0	0	0	0	0	0	0
125648	-48.96	-72.81	78	78028	0	0	0	0	0	0	0	0	0	0	0	0	0	0	0	0
127022	-50.64	-72.79	78	78028	0	0	0	0	0	0	0	0	0	0	0	0	0	0	0	0
127023	-50.61	-72.79	78	78028	0	0	0	0	0	0	0	0	0	0	0	0	0	0	0	0
127024	-50.59	-72.79	78	78028	0	0	0	0	0	0	0	0	0	0	0	0	0	0	0	0
127025	-50.56	-72.79	78	78028	0	0	0	0	0	0	0	0	0	0	0	0	0	0	0	0
127026	-50.54	-72.79	78	78028	0	0	0	0	0	0	0	0	0	0	0	0	0	0	0	0
127027	-50.51	-72.79	78	78028	0	0	0	0	0	0	0	0	0	0	0	0	0	0	0	0
127028	-50.49	-72.79	78	78028	0	0	0	0	0	0	0	0	0	0	0	0	0	0	0	0
127029	-50.46	-72.79	78	78028	0	0	0	0	0	0	0	0	0	0	0	0	0	0	0	0
127030	-50.44	-72.79	78	78028	0	0	0	0	0	0	0	0	0	0	0	0	0	0	0	0
127031	-50.41	-72.79	78	78028	0	0	0	0	0	0	0	0	0	0	0	0	0	0	0	0
127032	-50.39	-72.79	78	78028	0	0	0	0	0	0	0	0	0	0	0	0	0	0	0	0
127033	-50.36	-72.79	78	78028	0	0	0	0	0	0	0	0	0	0	0	0	0	0	0	0
127034	-50.34	-72.79	78	78028	0	0	0	0	0	0	0	0	0	0	0	0	0	0	0	0
127035	-50.31	-72.79	78	78028	0	0	0	0	0	0	0	0	186.03	0	0	0	0	0	0	0
127036	-50.29	-72.79	78	78028	0	0	0	0	0	0	0	0	0	0	0	0	0	0	0	0
127037	-50.26	-72.79	78	78028	0	0	0	0	0	0	0	0	0	0	0	0	0	0	0	0
127038	-50.24	-72.79	78	78028	0	0	0	0	0	0	0	0	0	0	0	0	0	0	0	0
127039	-50.21	-72.79	78	78028	0	0	0	0	0	0	0	0	0	0	0	0	0	0	0	0
127040	-50.19	-72.79	78	78028	0	0	0	0	0	0	0	0	0	0	0	0	0	0	0	0
127041	-50.16	-72.79	78	78028	0	0	0	0	0	0	0	0	0	0	0	0	0	0	0	0
127042	-50.14	-72.79	78	78028	0	0	0	0	0	0	0	0	0	0	0	0	0	0	0	0
127043	-50.11	-72.79	78	78028	0	0	0	0	0	0	0	0	0	0	0	0	0	0	0	0
127044	-50.09	-72.79	78	78028	0	0	0	0	0	0	0	0	0	0	0	0	0	0	0	0
127045	-50.06	-72.79	78	78028	0	0	0	0	0	0	0	0	0	0	0	0	0	0	0	0
127046	-50.04	-72.79	78	78028	0	0	0	0	0	0	0	0	0	0	0	0	0	0	0	0
127047	-50.01	-72.79	78	78028	0	0	0	0	0	0	0	0	0	0	0	0	0	0	0	0
127048	-49.99	-72.79	78	78028	0	0	0	0	0	0	0	0	0	0	0	0	0	0	0	0
127049	-49.96	-72.79	78	78028	0	0	0	0	0	0	0	0	0	0	0	0	0	0	0	0
127050	-49.94	-72.79	78	78028	0	0	0	0	0	0	0	0	0	0	0	0	0	0	0	0
127051	-49.91	-72.79	78	78028	0	0	0	0	0	0	0	0	0	0	0	0	0	0	0	0
127052	-49.89	-72.79	78	78028	0	0	0	0	0	0	0	0	0	0	0	0	0	0	0	0
127053	-49.86	-72.79	78	78028	0	0	0	0	0	0	0	0	0	0	0	0	0	0	0	0
127054	-49.84	-72.79	78	78028	0	0	0	0	0	0	0	0	0	0	0	0	0	0	0	0
127055	-49.81	-72.79	78	78028	0	0	0	0	0	0	0	0	0	0	0	0	0	0	0	0
127056	-49.79	-72.79	78	78028	0	0	0	0	0	0	0	0	0	0	0	0	0	0	0	0
127057	-49.76	-72.79	78	78028	0	0	0	0	0	0	0	0	0	0	0	0	0	0	0	0
127058	-49.74	-72.79	78	78028	0	0	0	0	0	0	0	0	0	0	0	0	0	0	0	0
127059	-49.71	-72.79	78	78028	0	0	0	0	0	0	0	0	0	0	0	0	0	0	0	0
127060	-49.69	-72.79	78	78028	0	0	0	0	0	0	0	0	0	0	0	0	0	0	0	0
127061	-49.66	-72.79	78	78028	0	0	0	0	0	0	0	0	0	0	0	0	0	0	0	0
127062	-49.64	-72.79	78	78028	0	0	0	0	0	0	0	0	0	0	0	0	0	0	0	0
127063	-49.61	-72.79	78	78028	0	0	0	0	0	0	0	0	0	0	0	0	0	0	0	0
127064	-49.59	-72.79	78	78028	0	0	0	0	0	0	0	0	0	0	0	0	0	0	0	0
127065	-49.56	-72.79	78	78028	0	0	0	0	0	0	0	0	0	0	0	0	0	0	0	0
127066	-49.54	-72.79	78	78028	0	0	0	0	0	0	0	0	0	0	0	0	0	0	0	0
127067	-49.51	-72.79	78	78028	0	0	0	0	0	0	0	0	0	0	0	0	0	0	0	0
127068	-49.49	-72.79	78	78028	0	0	0	0	0	0	0	0	0	0	0	0	0	0	0	0
127069	-49.46	-72.79	78	78028	0	0	0	0	0	0	0	0	0	0	0	0	0	0	0	0
127070	-49.44	-72.79	78	78028	0	0	0	0	0	0	0	0	0	0	0	0	0	0	0	0
127071	-49.41	-72.79	78	78028	0	0	0	0	0	0	0	0	0	0	0	0	0	0	0	0
127072	-49.39	-72.79	78	78028	0	0	0	0	3843	0	0	0	0	0	0	0	0	0	0	0
127073	-49.36	-72.79	78	78028	0	0	0	0	0	0	0	0	0	0	0	0	0	0	0	0
127074	-49.34	-72.79	78	78028	0	0	0	0	0	0	0	0	0	0	0	0	0	0	0	0
127075	-49.31	-72.79	78	78028	0	0	0	0	0	0	0	0	0	0	0	0	0	0	0	0
127076	-49.29	-72.79	78	78028	0	0	0	0	0	0	0	0	0	0	0	0	0	0	0	0
127077	-49.26	-72.79	78	78028	0	0	0	0	0	0	0	0	0	0	0	0	0	0	0	0
127078	-49.24	-72.79	78	78028	0	0	0	0	0	0	0	0	0	0	0	0	0	0	0	0
127079	-49.21	-72.79	78	78028	0	0	0	0	0	0	0	0	0	0	0	0	0	0	0	0
127080	-49.19	-72.79	78	78028	0	0	0	0	0	0	0	0	0	0	0	0	0	0	0	0
127081	-49.16	-72.79	78	78028	0	0	0	0	0	0	0	0	0	0	0	0	0	0	0	0
127082	-49.14	-72.79	78	78028	0	0	0	0	0	0	0	0	0	0	0	0	0	0	0	0
127083	-49.11	-72.79	78	78028	0	0	0	0	0	0	0	0	0	0	0	0	0	0	0	0
127084	-49.09	-72.79	78	78028	0	0	0	0	0	0	0	0	0	0	0	0	0	0	0	0
127085	-49.06	-72.79	78	78028	0	0	0	0	0	0	0	0	0	0	0	0	0	0	0	0
127086	-49.04	-72.79	78	78028	0	0	0	0	0	0	0	0	0	0	0	0	0	0	0	0
127087	-49.01	-72.79	78	78028	0	0	0	0	0	0	0	0	0	0	0	0	0	0	0	0
127088	-48.99	-72.79	78	78028	0	0	0	0	0	0	0	0	0	0	0	0	0	0	0	0
127089	-48.96	-72.79	78	78028	0	0	0	0	0	0	0	0	0	0	0	0	0	0	0	0
127090	-48.94	-72.79	78	78028	0	0	0	0	0	0	0	0	0	0	0	0	0	0	0	0
128463	-50.64	-72.76	78	78028	0	0	0	0	0	0	0	0	0	0	0	0	0	0	0	0
128464	-50.61	-72.76	78	78028	0	0	0	0	0	0	0	0	0	0	0	0	0	0	0	0
128465	-50.59	-72.76	78	78028	0	0	0	0	0	0	0	0	0	0	0	0	0	0	0	0
128466	-50.56	-72.76	78	78028	0	0	0	0	0	0	0	0	0	0	0	0	0	0	0	0
128467	-50.54	-72.76	78	78028	0	0	0	0	0	0	0	0	0	0	0	0	0	0	0	0
128468	-50.51	-72.76	78	78028	0	0	0	0	0	0	0	0	0	0	0	0	0	0	0	0
128469	-50.49	-72.76	78	78028	0	0	0	0	0	0	0	0	0	0	0	0	0	0	0	0
128470	-50.46	-72.76	78	78028	0	0	0	0	0	0	0	0	0	0	0	0	0	0	0	0
128471	-50.44	-72.76	78	78028	0	0	0	0	0	0	0	0	0	0	0	0	0	0	0	0
128472	-50.41	-72.76	78	78028	0	0	0	0	0	0	0	0	0	0	0	0	0	0	0	0
128473	-50.39	-72.76	78	78028	0	0	0	0	0	0	0	0	0	0	0	0	0	0	0	0
128474	-50.36	-72.76	78	78028	0	0	0	0	0	0	0	0	0	0	0	0	0	0	0	0
128475	-50.34	-72.76	78	78028	0	0	0	0	0	0	0	0	0	0	0	0	0	0	0	0
128476	-50.31	-72.76	78	78028	0	0	0	0	0	0	0	0	0	0	0	0	0	0	0	0
128477	-50.29	-72.76	78	78028	0	0	0	0	0	0	0	0	0	0	0	0	0	0	0	0
128478	-50.26	-72.76	78	78028	0	0	0	0	0	0	0	0	0	0	0	0	0	0	0	0
128479	-50.24	-72.76	78	78028	0	0	0	0	0	0	0	0	0	0	0	0	0	0	0	0
128480	-50.21	-72.76	78	78028	0	0	0	0	0	0	0	0	0	0	0	0	0	0	0	0
128481	-50.19	-72.76	78	78028	0	0	0	0	0	0	0	0	0	0	0	0	0	0	0	0
128482	-50.16	-72.76	78	78028	0	0	0	0	0	0	0	0	0	0	0	0	0	0	0	0
128483	-50.14	-72.76	78	78028	0	0	0	0	0	0	0	0	0	0	0	0	0	0	0	0
128484	-50.11	-72.76	78	78028	0	0	0	0	0	0	0	0	0	0	0	0	0	0	0	0
128485	-50.09	-72.76	78	78028	0	0	0	0	0	0	0	0	0	0	0	0	0	0	0	0
128486	-50.06	-72.76	78	78028	0	0	0	0	0	0	0	0	0	0	0	0	0	0	0	0
128487	-50.04	-72.76	78	78028	0	0	0	0	0	0	0	0	0	0	0	0	0	0	0	0
128488	-50.01	-72.76	78	78028	0	0	0	0	0	0	0	0	0	0	0	0	0	0	0	0
128489	-49.99	-72.76	78	78028	0	0	0	0	0	0	0	0	0	0	0	0	0	0	0	0
128490	-49.96	-72.76	78	78028	0	0	0	0	0	0	0	0	0	0	0	0	0	0	0	0
128491	-49.94	-72.76	78	78028	0	0	0	0	0	0	0	0	0	0	0	0	0	0	0	0
128492	-49.91	-72.76	78	78028	0	0	0	0	0	0	0	0	0	0	0	0	0	0	0	0
128493	-49.89	-72.76	78	78028	0	0	0	0	0	0	0	0	0	0	0	0	0	0	0	0
128494	-49.86	-72.76	78	78028	0	0	0	0	0	0	0	0	0	0	0	0	0	0	0	0
128495	-49.84	-72.76	78	78028	0	0	0	0	0	0	0	0	0	0	0	0	0	0	0	0
128496	-49.81	-72.76	78	78028	0	0	0	0	0	0	0	0	0	0	0	0	0	0	0	0
128497	-49.79	-72.76	78	78028	0	0	0	0	0	0	0	0	0	0	0	0	0	0	0	0
128498	-49.76	-72.76	78	78028	0	0	0	0	0	0	0	0	0	0	0	0	0	0	0	0
128499	-49.74	-72.76	78	78028	0	0	0	0	0	0	0	0	0	0	0	0	0	0	0	0
128500	-49.71	-72.76	78	78028	0	0	0	0	0	0	0	0	0	0	0	0	0	0	0	0
128501	-49.69	-72.76	78	78028	0	0	0	0	0	0	0	0	0	0	0	0	0	0	0	0
128502	-49.66	-72.76	78	78028	0	0	0	0	0	0	0	0	0	0	0	0	0	0	0	0
128503	-49.64	-72.76	78	78028	0	0	0	0	0	0	0	0	0	0	0	0	0	0	0	0
128504	-49.61	-72.76	78	78028	0	0	0	0	0	0	0	0	0	0	0	0	0	0	0	0
128505	-49.59	-72.76	78	78028	0	0	0	0	0	0	0	0	0	0	0	0	0	0	0	0
128506	-49.56	-72.76	78	78028	0	0	0	0	0	0	0	0	0	0	0	0	0	0	0	0
128507	-49.54	-72.76	78	78028	0	0	0	0	0	0	0	0	0	0	0	0	0	0	0	0
128508	-49.51	-72.76	78	78028	0	0	0	0	0	0	0	0	0	0	0	0	0	0	0	0
128509	-49.49	-72.76	78	78028	0	0	0	0	0	0	0	0	0	0	0	0	0	0	0	0
128510	-49.46	-72.76	78	78028	0	0	0	0	0	0	0	0	0	0	0	0	0	0	0	0
128511	-49.44	-72.76	78	78028	0	0	0	0	0	0	0	0	0	0	0	0	0	0	0	0
128512	-49.41	-72.76	78	78028	0	0	0	0	0	0	0	0	0	0	0	0	0	0	0	0
128513	-49.39	-72.76	78	78028	0	0	0	0	0	0	0	0	0	0	0	0	0	0	0	0
128514	-49.36	-72.76	78	78028	0	0	0	0	0	0	0	0	0	0	0	0	0	0	0	0
128515	-49.34	-72.76	78	78028	0	0	0	0	0	0	0	0	0	0	0	0	0	0	0	0
128516	-49.31	-72.76	78	78028	0	0	0	0	0	0	0	0	0	0	0	0	0	0	0	0
128517	-49.29	-72.76	78	78028	0	0	0	0	0	0	0	0	0	0	0	0	0	0	0	0
128518	-49.26	-72.76	78	78028	0	0	0	0	0	0	0	0	0	0	0	0	0	0	0	0
128519	-49.24	-72.76	78	78028	0	0	0	0	0	0	0	0	0	0	0	0	0	0	0	0
128520	-49.21	-72.76	78	78028	0	0	0	0	0	0	0	0	0	0	0	0	0	0	0	0
128521	-49.19	-72.76	78	78028	0	0	0	0	0	0	0	0	0	0	0	0	0	0	0	0
128522	-49.16	-72.76	78	78028	0	0	0	0	0	0	0	0	0	0	0	0	0	0	0	0
128523	-49.14	-72.76	78	78028	0	0	0	0	0	0	0	0	0	0	0	0	0	0	0	0
128524	-49.11	-72.76	78	78028	0	0	0	0	0	0	0	0	0	0	0	0	0	0	0	0
128525	-49.09	-72.76	78	78028	0	0	0	0	0	0	0	0	0	0	0	0	0	0	0	0
128526	-49.06	-72.76	78	78028	0	0	0	0	0	0	0	0	0	0	0	0	0	0	0	0
128527	-49.04	-72.76	78	78028	0	0	0	0	0	0	0	0	0	0	0	0	0	0	0	0
128528	-49.01	-72.76	78	78028	0	0	0	0	0	0	0	0	0	0	0	0	0	0	0	0
128529	-48.99	-72.76	78	78028	0	0	0	0	0	0	0	0	0	0	0	0	0	0	0	0
128530	-48.96	-72.76	78	78028	0	0	0	0	0	0	0	0	0	0	0	0	0	0	0	0
128531	-48.94	-72.76	78	78028	0	0	0	0	0	0	0	0	0	0	0	0	0	0	0	0
128532	-48.91	-72.76	78	78028	0	0	0	0	0	0	0	0	0	0	0	0	0	0	0	0
129904	-50.64	-72.74	78	78028	0	0	0	0	0	0	0	0	0	0	0	0	0	0	0	0
129905	-50.61	-72.74	78	78028	0	0	0	0	0	0	0	0	0	0	0	0	0	0	0	0
129906	-50.59	-72.74	78	78028	0	0	0	0	0	0	0	0	0	0	0	0	0	0	0	0
129907	-50.56	-72.74	78	78028	0	0	0	0	0	0	0	0	0	0	0	0	0	0	0	0
129908	-50.54	-72.74	78	78028	0	0	0	0	0	0	0	0	0	0	0	0	0	0	0	0
129909	-50.51	-72.74	78	78028	0	0	0	0	0	0	0	0	0	0	0	0	0	0	0	0
129910	-50.49	-72.74	78	78028	0	0	0	0	0	0	0	0	0	0	0	0	0	0	0	0
129911	-50.46	-72.74	78	78028	0	0	0	0	0	0	0	0	0	0	0	0	0	0	0	0
129912	-50.44	-72.74	78	78028	0	0	0	0	0	0	0	0	0	0	0	0	0	0	0	0
129913	-50.41	-72.74	78	78028	0	0	0	0	0	0	0	0	0	0	0	0	0	0	0	0
129914	-50.39	-72.74	78	78028	0	0	0	0	0	0	0	0	0	0	0	0	0	0	0	0
129915	-50.36	-72.74	78	78028	0	0	0	0	0	0	0	0	0	0	0	0	0	0	0	0
[truncated: 452,001 more rows]
